# Supplementary material for: Perceptions of Long-Acting Injectable Pre-Exposure Prophylaxis Among Men Who Have Sex With Men and Transgender Individuals in Europe Using Structural Text Modeling Technique: Cross-Sectional Study
Source: JMIR Public Health Surveill. 2025 Sep 12;11:e72491. doi: 10.2196/72491 (PMC12475884; doi:10.2196/72491)
Supplement: Multimedia Appendix 2 [file publichealth_v11i1e72491_app2.xlsx]

## Sheet: Sheet1
word_cloud_raw_ entries	word_cloud_cleaned entries
-
-
-
-
-
-
-
?
?
?
?
?
?
?
?
?
?
?
?
.
.
.
.
.
.
.
...
‚Äî
‚Äî-
/
/
12 doses instead of 365...	12 doses instead of 365...
60 days of tranquility	tranquility
A
A
A better way of ensuring being on prep	A better way of ensuring being on prep
A bit scared of the long term impact, but would feel great about not worrying about missed pills.	A bit scared of the long term impact, but would feel great about not worrying about missed pills.
A Dream	A Dream
A good alternative to pills	A good alternative to pills
A great idea for someone who has a busy life so would forget to take a daily pill	A great idea for someone who has a busy life so would forget to take a daily pill
A great opportunity towards eradication of HIV	A great opportunity towards eradication of HIV
A little easier	A little easier
A lot	A lot
A means to have sex without worrying about HIV transmission	A means to have sex without worrying about HIV transmission
A more convenient and easier way to stay protected against HIV	A more convenient and easier way to stay protected against HIV
A more discreet and easy going Prep	A more discreet and easy going Prep
A more reassuring structure with having sex. A safer mindset	A more reassuring structure with having sex. A safer mindset
A must to have	A must to have
A new method	A new method
A next step in medicine development.	A next step in medicine development.
A pain in the ass	A pain in the ass
A painful and worrisome alternative to daily oral PrEP	A painful and worrisome alternative to daily oral PrEP
a painful option	a painful option
A posibility	A posibility
A possibility	A possibility
A potentially interesting future option. IM administration with injection site reactions is not ideal, though, which diminishes the upside. Will likely stick to oral PrEP until a subcutaneous formulation becomes available.	A potentially interesting future option. IM administration with injection site reactions is not ideal, though, which diminishes the upside. Will likely stick to oral PrEP until a subcutaneous formulation becomes available.
A reliable form of hiv orevention	A reliable form of hiv orevention
a stressful duty	a stressful duty
A vague regimen of Prep administration	A vague regimen of Prep administration
A very good way to forget that it has been too long since the mast injection	A very good way to forget that it has been too long since the mast injection
A world!	A world!
Absolutely fine if it‚Äôs free like the daily prep pill	Absolutely fine if it‚Äôs free like the daily prep pill
Access to Prevention	Accessibility
Accessibility	Accessibility
Accessibility	Accessibility
Accessibility	Accessibility
Accessibility	Accessibility
Accessibility	Accessibility
Accessible	Accessibility
Accessible	Accessibility
Accessible	Accessibility
Accessible	Accessibility
Additional option	Additional option
Additional piece of mind that I would remain protected even in higher risk situations (eg removing risk of forgetting over a weekend)	pom
Advanced	Advanced
Advanced	Advanced
Advancement	Advanced
Allot	Allot
Almost freedom	Almost freedom
Alternative	Alternative
Alternative	Alternative
Alternative	Alternative
Alternative	Alternative
Alternative	Alternative
Alternative	Alternative
alternative	alternative
Alternative	Alternative
Alternative	Alternative
Alternative	Alternative
Alternative	Alternative
Alternative	Alternative
Alternative	Alternative
Alternative	Alternative
alternative	alternative
Alternative	Alternative
Alternative PrEP	Alternative
alternative to condoms sort of	Alternative
Amazing	Amazing
Amazing	Amazing
Amazing	Amazing
Amazing	Amazing
An alternative	Alternative
An alternative for oral Prep, maybe safer cause the chance i would forget to take it is smaller	Alternative
An alternative that is less interesting than oral PrEP	Alternative
An alternative to the pill. PrEP and LA PrEP is however still on trial and yet not generally accessible for everyone in Denmark.	Alternative
An easy way of protection	An easy way of protection
an injection every two months is a bit too much, mainly on organizational terms	an injection every two months is a bit too much, mainly on organizational terms
An opportunity	An opportunity
An option	An option
An option	An option
An option	An option
An option	An option
An option	An option
An option	An option
Another choice	Another choice
Another choice for PrEP	Another choice
Another form of getting an extra layer of protection	Another choice
Another layer of protection against getting HIV	Another choice
Another odd question. I have no framework of it yet other than what I‚Äôve learned in this survey, which I‚Äôm going to have to check against other sources.	Another choice
Another safe option	Another choice
Another vaccine	Another choice
Another way of protection	Another choice
Anxiety	Anxiety
anxious-free	anxious-free
Appointment	Appointment
As lactose intolerant person who does not handle the lactose binds in the pills very well; yes please	As lactose intolerant person who does not handle the lactose binds in the pills very well; yes please
As Vaccines	As Vaccines
Assurance	Assurance
Assurance	Assurance
assurance	assurance
Assurance	Assurance
Assurance	Assurance
Assurance	Assurance
Assurance	Assurance
Assurances	Assurances
At the moment nothing	Nothing
Ataraxis	Ataraxis
Awakening	Awakening
Awesome	Awesome
Awkward	Awkward
Back up plan	Back up plan
Bareback	Bareback
BB	BB
Be good	Be good
Being sure	Being sure
Best approach if easy to access	Best approach if easy to access
Best protection against hiv that is currently available	Best protection against hiv that is currently available
Better	Better
better	better
Better	Better
Better	Better
Better	Better
better	better
Better	Better
Better / freer protection	Better
Better adherence	better
better alternative	Better
Better life	Better
Better option	Better
Better PrEP	better
Better PrEP	Better
Better sex life	Better
Better sex life	better
Better solution	Better
better than pills	Better
Better than taking the pill everyday	Better
Better, long-term results for HIV prophylaxis	better
Better, not-worrying sex	Better
Big money for the pharmaceuticals. Big time!	Big money for the pharmaceuticals. Big time!
Big money for the pharmaceuticals. Big time!	Big money for the pharmaceuticals. Big time!
Breakthrough	Breakthrough
Breakthrough	Breakthrough
Brilliant	Brilliant
Brilliant	Brilliant
Bullshit	Bullshit
butt-jab	butt-jab
Calm	Calm
calm	calm
Calm	Calm
Can't really say	Can't really say
Can‚Äôt wait!	Can‚Äôt wait!
Care	Care
Care	Care
Care-free	Carefree
Carefree	Carefree
Carefree	Carefree
Carefree	Carefree
Carefree	Carefree
Carefree	Carefree
Carefree	Carefree
Carefree	Carefree
Carefree	Carefree
Carefree	Carefree
Carefree	Carefree
Carefree	Carefree
Carefree	Carefree
Carefree well working	Carefree
Carefulness	Carefulness
Certainty	Certainty
certainty	certainty
Certainty	Certainty
Certainty	Certainty
Certainty	Certainty
Certainty	Certainty
Chance	Chance
Change	Change
Choice	Choice
Choice	Choice
Choice	Choice
Choice	Choice
Choice	Choice
Choice	Choice
Choice	Choice
Choice	Choice
Choice	Choice
Choice	Choice
choices	choices
Clever	Clever
Comfort	Comfort
Comfort	Comfort
Comfort	Comfort
Comfort	Comfort
Comfort	Comfort
Comfort	Comfort
Comfort	Comfort
Comfort	Comfort
Comfort	Comfort
Comfort	Comfort
Comfort	Comfort
Comfort	Comfort
Comfort	Comfort
comfort	comfort
Comfort	Comfort
Comfort	Comfort
Comfort	Comfort
Comfort	Comfort
Comfort	Comfort
Comfort	Comfort
Comfort	Comfort
Comfort	Comfort
Comfort	Comfort
Comfort	Comfort
Comfort	Comfort
comfort	comfort
Comfort	Comfort
Comfort	Comfort
Comfort	Comfort
Comfort	Comfort
comfort	comfort
Comfort	Comfort
Comfort & security	Comfort
Comfort and safety	Comfort
Comfortable	Comfort
Comfortable	Comfort
Comfortable	Comfort
Comfortable	Comfort
Comfortable	Comfort
Comfy but with a recurring effort	Comfort
Commitment	Commitment
Commitment to safer sex	Commitment
Compliance	Compliance
Compliance	Compliance
Con	Con
Concerning	Concerning
Confidence	Confidence
Confidence	Confidence
Confidence	Confidence
Confidence	Confidence
Confidence	Confidence
Confidence	Confidence
Confidence	Confidence
Confidence	Confidence
Confidence	Confidence
Confidence	Confidence
confidence	confidence
Confidence	Confidence
Confidence	Confidence
Confidence	Confidence
Confidence	Confidence
Confidence	Confidence
Confidence	Confidence
Confidence that I‚Äôm protected from HIV	Confidence
Confidence.	Confidence
Confident	Confidence
Consistency	Consistency
Consistency	Consistency
Consistency	Consistency
Consistency	Consistency
Consistency	Consistency
Consistency	Consistency
Control	Control
Control	Control
Control	Control
Control	Control
Control hiv	Control
Convenience	convenient
convenience	convenient
convenience	convenient
Convenience	convenient
Convenience	convenient
Convenience	convenient
Convenience	convenient
Convenience	convenient
Convenience	convenient
convenience	convenient
convenience	convenient
Convenience	convenient
Convenience	convenient
Convenience	convenient
Convenience	convenient
Convenience	convenient
Convenience	convenient
Convenience	convenient
Convenience	convenient
Convenience	convenient
Convenience	convenient
Convenience	convenient
Convenience	convenient
Convenience	convenient
Convenience	convenient
Convenience	convenient
Convenience	convenient
Convenience	convenient
Convenience	convenient
Convenience	convenient
Convenience	convenient
Convenience	convenient
Convenience	convenient
Convenience	convenient
Convenience	convenient
Convenience	convenient
Convenience	convenient
Convenience	convenient
Convenience	convenient
convenience	convenient
Convenience	convenient
Convenience	convenient
Convenience	convenient
Convenience	convenient
Convenience	convenient
Convenience	convenient
Convenience	convenient
Convenience	convenient
Convenience	convenient
convenience	convenient
Convenience	convenient
Convenience	convenient
Convenience	convenient
Convenience	convenient
Convenience	convenient
Convenience	convenient
Convenience	convenient
Convenience	convenient
Convenience	convenient
Convenience	convenient
Convenience	convenient
Convenience	convenient
Convenience	convenient
Convenience	convenient
Convenience	convenient
Convenience	convenient
Convenience	convenient
Convenience	convenient
Convenience	convenient
Convenience	convenient
Convenience	convenient
convenience	convenient
Convenience	convenient
Convenience	convenient
Convenience	convenient
Convenience	convenient
Convenience	convenient
Convenience	convenient
Convenience	convenient
Convenience	convenient
Convenience	convenient
Convenience	convenient
Convenience	convenient
Convenience	convenient
Convenience	convenient
Convenience	convenient
Convenience	convenient
Convenience	convenient
Convenience	convenient
Convenience	convenient
Convenience	convenient
Convenience	convenient
Convenience	convenient
Convenience	convenient
Convenience	convenient
Convenience	convenient
Convenience	convenient
Convenience	convenient
Convenience	convenient
Convenience protection	convenient
convenient	convenient
Convenient	Convenient
Convenient	Convenient
Convenient	Convenient
Convenient	Convenient
Convenient	Convenient
convenient	convenient
Convenient	Convenient
Convenient	Convenient
Convenient	Convenient
Convenient	Convenient
Convenient	Convenient
Convenient	Convenient
Convenient	Convenient
Convenient	Convenient
Convenient	Convenient
Convenient	Convenient
Convenient	Convenient
Convenient	Convenient
Convenient	Convenient
Convenient	Convenient
Convenient	Convenient
Convenient	Convenient
Convenient	Convenient
Convenient	Convenient
Convenient	Convenient
Convenient	Convenient
Convenient	Convenient
Convenient	Convenient
Convenient	Convenient
Convenient	Convenient
Convenient	Convenient
Convenient	Convenient
convenient	convenient
Convenient	Convenient
Convenient	Convenient
Convenient	Convenient
Convenient	Convenient
Convenient	Convenient
Convenient	Convenient
Convenient	Convenient
Convenient	Convenient
Convenient	Convenient
Convenient	Convenient
Convenient	Convenient
Convenient	Convenient
Convenient	Convenient
Convenient	Convenient
Convenient	Convenient
Convenient	Convenient
Convenient	Convenient
Convenient	Convenient
Convenient	Convenient
Convenient	Convenient
Convenient	Convenient
Convenient	Convenient
Convenient	Convenient
Convenient	Convenient
Convenient	Convenient
Convenient	Convenient
Convenient	Convenient
Convenient	Convenient
Convenient	Convenient
Convenient	Convenient
Convenient	Convenient
Convenient	Convenient
Convenient	Convenient
Convenient	Convenient
Convenient	Convenient
Convenient	Convenient
Convenient	Convenient
Convenient	Convenient
Convenient	Convenient
Convenient	Convenient
Convenient	Convenient
Convenient	Convenient
Convenient	Convenient
convenient	convenient
convenient	convenient
Convenient	Convenient
convenient	convenient
Convenient	Convenient
Convenient	Convenient
Convenient	Convenient
Convenient	Convenient
Convenient	Convenient
Convenient	Convenient
Convenient	Convenient
Convenient	Convenient
Convenient	Convenient
convenient	convenient
Convenient	Convenient
Convenient	Convenient
Convenient	Convenient
Convenient	Convenient
Convenient	Convenient
Convenient	Convenient
Convenient	Convenient
Convenient	Convenient
convenient	convenient
Convenient	Convenient
Convenient	Convenient
convenient	convenient
Convenient	Convenient
Convenient	Convenient
Convenient	Convenient
Convenient	Convenient
Convenient	Convenient
Convenient	Convenient
Convenient	Convenient
Convenient	Convenient
Convenient	Convenient
Convenient	Convenient
Convenient	Convenient
Convenient	Convenient
Convenient	Convenient
Convenient	Convenient
Convenient	Convenient
Convenient	Convenient
Convenient	Convenient
Convenient	Convenient
Convenient	Convenient
Convenient	Convenient
Convenient	Convenient
Convenient	Convenient
Convenient	Convenient
Convenient	Convenient
Convenient	Convenient
Convenient	Convenient
Convenient	Convenient
Convenient	Convenient
Convenient	Convenient
Convenient	Convenient
Convenient	Convenient
convenient	convenient
Convenient	Convenient
Convenient	Convenient
Convenient	Convenient
Convenient	Convenient
Convenient	Convenient
Convenient	Convenient
Convenient	Convenient
Convenient	Convenient
Convenient	Convenient
Convenient	Convenient
Convenient	Convenient
Convenient	Convenient
Convenient	Convenient
Convenient	Convenient
Convenient	Convenient
Convenient	Convenient
Convenient	Convenient
Convenient	Convenient
convenient	convenient
Convenient	Convenient
Convenient	Convenient
Convenient	Convenient
Convenient	Convenient
Convenient	Convenient
Convenient	Convenient
Convenient	Convenient
Convenient	Convenient
Convenient	Convenient
Convenient	Convenient
Convenient	Convenient
Convenient	Convenient
Convenient	Convenient
Convenient	Convenient
Convenient	Convenient
Convenient	Convenient
Convenient	Convenient
Convenient	Convenient
Convenient	Convenient
Convenient	Convenient
convenient	convenient
Convenient	Convenient
convenient	convenient
Convenient	Convenient
Convenient	Convenient
Convenient	Convenient
Convenient	Convenient
Convenient	Convenient
Convenient	Convenient
Convenient	Convenient
Convenient	Convenient
Convenient	Convenient
Convenient	Convenient
Convenient and safe	Convenient
Convenient and safe	Convenient
Convenient, accessible	Convenient
Convenient, safe	Convenient
Convenient.	Convenient
Conveniente	Convenient
Conviene	Convenient
Convienient	Convenient
convient	Convenient
Convient	Convenient
Convince	Convenient
Convince	Convenient
Convinience	Convenient
Convinient	Convenient
Cool	Cool
costs	costs
Covenience	Convenient
Coverage	Covered
Covered	Covered
Covered	Covered
Cum slut	Cum slut
Curious	Curious
Curious	Curious
Curious	Curious
Curious. Plus as an HIV scientist, id be worried more about long acting prep efficacy as various metabolism rates might reduce efficiency.	Curious. Plus as an HIV scientist, id be worried more about long acting prep efficacy as various metabolism rates might reduce efficiency.
Cutting edge	Cutting edge
Dangerous	Dangerous
Dangerous	Dangerous
Dangerous to the human race. Encorage unprotected sex. Spreads other deceases more effectively. Decreases time to incurable other STD:s	Dangerous
Destigmatisation	Destigmatisation
Development	Development
Development	Development
Developmentak	Development
Developmental	Development
Different	Different
Different	Different
Different	Different
Different	Different
difficult	difficult
Discreet	Discreet
Discreet	Discreet
Discreet	Discreet
Discreet	Discreet
Discreet	Discreet
Discrete	Discreet
Discretion	Discreet
Disinterested	Disinterested
Do not know,prefer pils	Do not know,prefer pils
Doesn't protect from other stds	Doesn't protect from other stds
Don't care	Don't care
Don't know	Dunno
Don't need to remember daily meds	Dunno
Don't no	Dunno
Dont know	Dunno
Doubts	Dunno
drug	drug
Dunno	Dunno
Dunno	Dunno
Dunno sorry	Dunno
Duration	Duration
Ease	Easy
Ease	Easy
Ease	Easy
Ease	Easy
Ease	Easy
Ease	Easy
Ease	Easy
Ease	Easy
Ease	Easy
Ease	Easy
ease	Easy
Ease	Easy
Ease	Easy
Ease	Easy
Ease	Easy
Ease	Easy
Ease	Easy
Ease	Easy
Ease	Easy
Ease	Easy
Ease	Easy
Ease	Easy
Ease	Easy
Ease	Easy
Ease	Easy
ease	Easy
Ease	Easy
Ease	Easy
Ease	Easy
Ease	Easy
Ease	Easy
Ease	Easy
Ease	Easy
Ease	Easy
Ease	Easy
Ease	Easy
Ease	Easy
Ease	Easy
Ease and security	Easy
Ease of access	Easy
Ease of life	Easy
Ease of mind	Easy
Ease of mind	Easy
Ease of use	Easy
Ease of use	Easy
easier	Easy
Easier	Easy
Easier	Easy
Easier	Easy
Easier	Easy
Easier	Easy
Easier	Easy
Easier	Easy
Easier	Easy
Easier	Easy
Easier	Easy
Easier	Easy
Easier	Easy
Easier	Easy
Easier	Easy
Easier	Easy
Easier	Easy
Easier	Easy
Easier	Easy
Easier	Easy
Easier	Easy
easier	Easy
Easier	Easy
Easier	Easy
Easier	Easy
Easier	Easy
Easier	Easy
Easier	Easy
Easier	Easy
Easier	Easy
Easier	Easy
Easier	Easy
Easier	Easy
Easier	Easy
Easier	Easy
Easier	Easy
Easier	Easy
Easier	Easy
Easier	Easy
Easier	Easy
Easier	Easy
Easier	Easy
Easier	Easy
Easier	Easy
Easier	Easy
Easier	Easy
Easier	Easy
Easier	Easy
Easier	Easy
Easier	Easy
Easier	Easy
Easier	Easy
Easier	Easy
Easier and less to remember	Easy
Easier and likely less side effects	Easy
Easier life	Easy
Easier life	Easy
Easier life, than always taking a pill	Easy
Easier long lasting option	Easy
Easier method	Easy
Easier method to prevent	Easy
Easier option but every 2 months is not convenient	Easy
Easier sex	Easy
Easier than oral PrEP	Easy
Easier than prep	Easy
Easier than tablets	Easy
Easier to respect the two hours before limit	Easy
Easier, comfortable, less worrying	Easy
Easier. More reassurance. Not having to think about pills. No upset stomach	Easy
Easiness	Easy
Easy	Easy
Easy	Easy
Easy	Easy
Easy	Easy
Easy	Easy
Easy	Easy
Easy	Easy
Easy	Easy
Easy	Easy
Easy	Easy
easy	easy
Easy	Easy
Easy	Easy
Easy	Easy
Easy	Easy
Easy	Easy
Easy	Easy
Easy	Easy
Easy	Easy
Easy	Easy
Easy	Easy
Easy	Easy
Easy	Easy
Easy	Easy
Easy	Easy
Easy	Easy
Easy	Easy
easy	easy
Easy	Easy
Easy	Easy
Easy	Easy
Easy	Easy
easy	easy
Easy	Easy
Easy	Easy
Easy	Easy
Easy	Easy
Easy	Easy
Easy	Easy
Easy	Easy
Easy	Easy
Easy	Easy
Easy	Easy
Easy	Easy
Easy	Easy
Easy	Easy
Easy	Easy
Easy	Easy
Easy	Easy
Easy	Easy
Easy	Easy
Easy	Easy
Easy	Easy
Easy	Easy
Easy	Easy
Easy	Easy
Easy	Easy
easy	easy
Easy	Easy
Easy	Easy
easy	easy
Easy	Easy
Easy	Easy
Easy	Easy
Easy	Easy
Easy	Easy
Easy	Easy
Easy	Easy
easy	easy
Easy	Easy
Easy	Easy
Easy	Easy
Easy	Easy
Easy	Easy
Easy	Easy
Easy	Easy
Easy	Easy
Easy	Easy
Easy	Easy
Easy	Easy
Easy	Easy
Easy	Easy
Easy	Easy
Easy	Easy
Easy	Easy
Easy	Easy
Easy	Easy
Easy	Easy
easy	easy
Easy	Easy
Easy	Easy
Easy	Easy
Easy	Easy
Easy	Easy
Easy	Easy
Easy	Easy
Easy	Easy
Easy	Easy
Easy	Easy
Easy	Easy
Easy	Easy
Easy	Easy
Easy	Easy
Easy	Easy
Easy	Easy
Easy	Easy
Easy	Easy
Easy	Easy
Easy	Easy
Easy	Easy
Easy	Easy
Easy	Easy
Easy	Easy
Easy	Easy
Easy	Easy
Easy	Easy
Easy	Easy
Easy	Easy
Easy	Easy
Easy	Easy
Easy	Easy
Easy	Easy
Easy	Easy
Easy	Easy
Easy	Easy
Easy	Easy
easy	easy
Easy	Easy
Easy	Easy
Easy Access	Easy
Easy access, less chance to miss a dose	Easy
Easy convenient	Easy
Easy PrEP	Easy
Easy safe sex	Easy
Easy to remember	Easy
Easy to use	Easy
Easy to use	Easy
Easy, safe	Easy
Easyer	Easy
Easyness	Easy
Effective	Effective
Effective	Effective
Effective	Effective
Effectively	Effective
Effectiveness	Effective
Efficacy	Effective
efficiency	Efficient
Efficiency	Efficient
Efficiency	Efficient
efficiency	Efficient
Efficient	Efficient
Efficient	Efficient
Efficient	Efficient
Efficient	Efficient
Efficient	Efficient
Effort	effortless
effortless	effortless
Effortless	Effortless
Emergency	Emergency
Empowering	Empowering
Empowering	Empowering
Empowerment	Empowering
Empowerment	Empowering
Enhanced safety	Empowering
Enjoyment	Enjoyment
Ensurance	Ensurance
Erm	Erm
Essential	Essential
Essential	Essential
Essential	Essential
Essential	Essential
Essy	Easy
Even easier form of hiv protection	Easy
Everything	Everything
everything	everything
Everything	Everything
Everything	Everything
Everything	Everything
Everything	Everything
Everything	Everything
Everything / Progress	Everything
Evolution	Evolution
Evolution	Evolution
Evolution	Evolution
Evolution	Evolution
Evolution	Evolution
Excellent	Excellent
exceptional	exceptional
Excessive	Excessive
Excited	Exciting
Exciting	Exciting
Exciting	Exciting
Exciting	Exciting
Exciting	Exciting
Excuting	Excuting
Experiment	Experimental
Experimental	Experimental
Experimental	Experimental
Experimental	Experimental
Extra safety	Extra safety
Extra worries	Extra worries
Extraneous	Extraneous
Facilitate/simplify/streamline daily prep profilaxis	Facility
Facility	Facility
Fantastic	Fantastic
Fantastic	Fantastic
Fascinating option	Fascinating option
Fear	Fear
fear	fear
Fear	Fear
Fear	Fear
Fear of the unknown	Fear
Fearless	Fearless
Feeling safe	Safe
Fidelity	Fidelity
Finally	Finally
Fine	Fine
First time hearing it	First time hearing it
Flexibility	Flexibility
Flexibility	Flexibility
Flexibility	Flexibility
Flexibility	Flexibility
Flexibility	Flexibility
Flexibility	Flexibility
Flexibility	Flexibility
Flexibility	Flexibility
Flexibility	Flexibility
Flexibility	Flexibility
Flexibility	Flexibility
Flexibility, safety, a semi-vaccination almost	Flexibility
Fool-proof	Fool-proof
For a younger group	For a younger group
For other people	For other people
Forgettable	Forgettable
Fredom	freedom
Free	freedom
Free sex	freedom
freedom	freedom
Freedom	Freedom
Freedom	Freedom
Freedom	Freedom
Freedom	Freedom
Freedom	Freedom
Freedom	Freedom
Freedom	Freedom
Freedom	Freedom
Freedom	Freedom
Freedom	Freedom
Freedom	Freedom
Freedom	Freedom
Freedom	Freedom
Freedom	Freedom
Freedom	Freedom
Freedom	Freedom
Freedom	Freedom
Freedom	Freedom
Freedom	Freedom
Freedom	Freedom
Freedom	Freedom
Freedom	Freedom
freedom	freedom
Freedom	Freedom
Freedom	Freedom
Freedom	Freedom
Freedom	Freedom
Freedom	Freedom
Freedom	Freedom
Freedom	Freedom
Freedom	Freedom
freedom	freedom
Freedom	Freedom
Freedom	Freedom
Freedom	Freedom
Freedom	Freedom
Freedom	Freedom
Freedom	Freedom
Freedom	Freedom
Freedom	Freedom
Freedom	Freedom
Freedom	Freedom
Freedom	Freedom
Freedom	Freedom
Freedom	Freedom
Freedom	Freedom
Freedom	Freedom
Freedom	Freedom
Freedom	Freedom
Freedom	Freedom
Freedom	Freedom
Freedom	Freedom
Freedom	Freedom
Freedom	Freedom
Freedom	Freedom
Freedom	Freedom
Freedom	Freedom
Freedom	Freedom
Freedom	Freedom
Freedom	Freedom
Freedom	Freedom
Freedom	Freedom
Freedom	Freedom
Freedom	Freedom
Freedom	Freedom
Freedom	Freedom
Freedom	Freedom
Freedom	Freedom
Freedom	Freedom
Freedom	Freedom
Freedom	Freedom
Freedom	Freedom
Freedom	Freedom
Freedom	Freedom
Freedom	Freedom
Freedom	Freedom
Freedom	Freedom
Freedom	Freedom
Freedom	Freedom
Freedom	Freedom
Freedom	Freedom
Freedom	Freedom
Freedom	Freedom
Freedom	Freedom
Freedom	Freedom
Freedom	Freedom
Freedom	Freedom
Freedom	Freedom
Freedom	Freedom
Freedom	Freedom
Freedom	Freedom
Freedom	Freedom
Freedom	Freedom
Freedom	Freedom
Freedom	Freedom
Freedom	Freedom
Freedom	Freedom
freedom	freedom
Freedom	Freedom
Freedom	Freedom
Freedom	Freedom
Freedom	Freedom
Freedom	Freedom
Freedom	Freedom
Freedom	Freedom
Freedom	Freedom
Freedom	Freedom
Freedom	Freedom
Freedom	Freedom
freedom	freedom
Freedom	Freedom
Freedom	Freedom
Freedom	Freedom
Freedom	Freedom
freedom	freedom
Freedom	Freedom
Freedom	Freedom
Freedom	Freedom
Freedom	Freedom
Freedom	Freedom
Freedom	Freedom
Freedom	Freedom
freedom	freedom
Freedom	Freedom
Freedom	Freedom
Freedom	Freedom
freedom	freedom
Freedom	Freedom
Freedom	Freedom
Freedom	Freedom
Freedom	Freedom
Freedom	Freedom
Freedom	Freedom
Freedom	Freedom
freedom	freedom
Freedom	Freedom
Freedom	Freedom
freedom	freedom
Freedom	Freedom
Freedom	Freedom
Freedom	Freedom
Freedom	Freedom
Freedom	Freedom
Freedom	Freedom
Freedom	Freedom
Freedom	Freedom
Freedom	Freedom
Freedom	Freedom
Freedom	Freedom
Freedom	Freedom
Freedom	Freedom
Freedom	Freedom
Freedom	Freedom
Freedom	Freedom
Freedom	Freedom
Freedom	Freedom
Freedom	Freedom
Freedom	Freedom
Freedom	Freedom
Freedom	Freedom
Freedom	Freedom
Freedom	Freedom
Freedom	Freedom
Freedom	Freedom
freedom	freedom
Freedom	Freedom
Freedom	Freedom
Freedom	Freedom
Freedom	Freedom
Freedom	Freedom
Freedom	Freedom
Freedom	Freedom
Freedom	Freedom
Freedom	Freedom
Freedom	Freedom
Freedom	Freedom
Freedom	Freedom
Freedom	Freedom
Freedom	Freedom
Freedom	Freedom
Freedom	Freedom
Freedom	Freedom
Freedom	Freedom
Freedom	Freedom
Freedom	Freedom
Freedom	Freedom
Freedom	Freedom
Freedom	Freedom
Freedom	Freedom
Freedom	Freedom
Freedom	Freedom
Freedom	Freedom
Freedom	Freedom
Freedom	Freedom
Freedom	Freedom
Freedom	Freedom
Freedom	Freedom
freedom	freedom
Freedom	Freedom
Freedom	Freedom
Freedom	Freedom
Freedom	Freedom
Freedom	Freedom
Freedom	Freedom
Freedom	Freedom
Freedom	Freedom
Freedom	Freedom
Freedom	Freedom
Freedom	Freedom
Freedom	Freedom
Freedom	Freedom
Freedom	Freedom
Freedom	Freedom
Freedom	Freedom
Freedom	Freedom
Freedom	Freedom
Freedom	Freedom
Freedom	Freedom
Freedom	Freedom
Freedom	Freedom
Freedom	Freedom
freedom	freedom
Freedom	Freedom
Freedom	Freedom
Freedom	Freedom
Freedom	Freedom
Freedom	Freedom
Freedom	Freedom
Freedom	Freedom
Freedom	Freedom
Freedom	Freedom
Freedom	Freedom
Freedom	Freedom
Freedom	Freedom
Freedom	Freedom
Freedom	Freedom
Freedom	Freedom
Freedom	Freedom
Freedom	Freedom
Freedom	Freedom
Freedom	Freedom
Freedom	Freedom
Freedom	Freedom
Freedom	Freedom
Freedom	Freedom
Freedom	Freedom
Freedom	Freedom
Freedom	Freedom
Freedom	Freedom
Freedom	Freedom
Freedom	Freedom
Freedom	Freedom
Freedom	Freedom
Freedom	Freedom
Freedom	Freedom
Freedom	Freedom
Freedom	Freedom
Freedom	Freedom
Freedom	Freedom
Freedom	Freedom
Freedom	Freedom
Freedom	Freedom
Freedom	Freedom
Freedom	Freedom
Freedom	Freedom
Freedom	Freedom
Freedom	Freedom
Freedom	Freedom
Freedom	Freedom
Freedom	Freedom
Freedom	Freedom
Freedom	Freedom
Freedom	Freedom
Freedom	Freedom
Freedom	Freedom
Freedom	Freedom
Freedom	Freedom
Freedom	Freedom
Freedom	Freedom
Freedom	Freedom
Freedom	Freedom
Freedom	Freedom
Freedom and less worry	Freedom
Freedom and safety	Freedom
Freedom for sex	Freedom
Freedom from daily pills	Freedom
Freedom from daily pills	Freedom
Freedom from pills	Freedom
freedom from pills	Freedom
Freedom from tablets and worry	Freedom
Freedom from taking pills	Freedom
Freedom if I can do it myself at relevant intervals	Freedom
Freedom less worried	Freedom
Freedom not to worry	Freedom
Freedom to enjoy sex without the fear of HIV	Freedom
Freedom to forget taking tablets	Freedom
Freedom to get checked more frequently	Freedom
Freedom to not take pills	Freedom
Freedom. Safety.	Freedom
Freedom/security	Freedom
Freedome	Freedom
Freeing	Freedom
Freeing	Freedom
Freeing	Freedom
Freeing	Freedom
Freeing	Freedom
Freeing	Freedom
Freeminded	Freedom
Freer	Freedom
Frustration	Frustration
FUCK ALL	FUCK ALL
Full protection	Full protection
Fun	Fun
Fun with less worries	Fun
Functional	Functional
Future	Future
Future	Future
future	future
future	future
Future	Future
Future	Future
Future	Future
Future	Future
Game changer	Game changer
Game changer	Game changer
Game-changer	Game changer
Gay sex	Gay sex
Generously	Generously
Genious	Genious
Getting fucked without condoms	Getting fucked without condoms
Gives you barriers from getting infected with hiv virus	Gives you barriers from getting infected with hiv virus
Good	Good
Good	Good
Good	Good
Good	Good
Good	Good
Good	Good
Good	Good
Good	Good
Good	Good
Good	Good
Good	Good
Good for sexual very active people	Good
Good news	Good
Good sexual health self management	Good
Good sleep	Good
Good solution	Good
Great	Great
Great	Great
Great	Great
Great	Great
Great	Great
Great	Great
Great	Great
Great	Great
Great	Great
Great idea	Great
Great idea	Great
Great idea but need to try to see the side effects	Great
Great success	Great
Greater autonomy	Great
Greater protection	Great
Greatfull	Great
Groundbreaking	Groundbreaking
H	H
Handier	Handier
Handy	Handy
Handy	Handy
Handy	Handy
Handy	Handy
Handy	Handy
Handy	Handy
Handy	Handy
Happy	Happy
Hard to control	Hard to control
Hassel	Hassle
Hassle	Hassle
Hassle	Hassle
Hassle	Hassle
Hassle-free	Hassle
Have no clue ‚Äî it isn‚Äôt a thing in Finland	No
Having a lot of uprotecded sex	Having a lot of uprotecded sex
Health	Health
Health	Health
Health	Health
Health	Health
Health	Health
Health	Health
Health	Health
Health	Health
Health	Health
Health	Health
Health	Health
Health	Health
Health life	Health
Healthcare	Health
Healthy	Health
Healthy	Health
Healthyliver	Health
Heaven	Heaven
Helpful	Helpful
Helpful	Helpful
Helpful	Helpful
Helpful	Helpful
Helpful	Helpful
Helpful.	Helpful.
Helpfull	Helpfull
Higher safety !	Safe
HIV	HIV
HIV	HIV
HIV Free	HIV Free
HIV Free	HIV Free
HIV Prevent-er	Hiv prevention
Hiv prevention	Hiv prevention
HIV prevention	HIV prevention
HIV prevention	HIV prevention
Hiv prevention	Hiv prevention
hiv vaccine	hiv vaccine
Hooe	Hope
Hope	Hope
Hope	Hope
Hope	Hope
Hope	Hope
Hope	Hope
Hope	Hope
Hope	Hope
Hope	Hope
Hope	Hope
hope	hope
Hopeful	hope
Hopefully less side effects than oral prep (nausea)	hope
Horrible, can't we just destroy all viruses?	Horrible, can't we just destroy all viruses?
horrific	horrific
Huh?	Huh?
Hussle free	Hussle
I don't know	Dunno
I don't know	Dunno
I don't know	Dunno
I don‚Äôt know enough about it to trust it or be interested in it	Dunno
I don‚Äôt know never tried it	Dunno
I don‚Äôt take	Dunno
I dont know	Dunno
I had never heard of it and to be honest I think your questions were extremely focused on gay men, there was no option for lesbians at all, only ‚Äúgay/homosexual‚Äù so your data is going to be so skewed	Dunno
I hadn't heard of it but having to travel to get injection every 2 months would be less convenient than every 3 months for oral prep!	Dunno
i really do not know	Dunno
I very often forget to take prep, and sometimes I say it is not necessary and I stop taking it for a week or two, then in a weekend I hookup with 4 men, no protection what so ever‚Ä¶	I very often forget to take prep, and sometimes I say it is not necessary and I stop taking it for a week or two, then in a weekend I hookup with 4 men, no protection what so ever‚Ä¶
I want it	I want it
I've only just learned about it so not alot at the moment	I've only just learned about it so not alot at the moment
Ideal	Ideal
Ideal	Ideal
Ideal	Ideal
Idk	Dunno
Idk	Dunno
Idk	Dunno
Idk	Dunno
Idk	Dunno
Idk I just learned about it	Dunno
Idk lol	Dunno
If as effective as oral prep, it would give more freedom and less need to constantly visit a clinic to get oral prep	If as effective as oral prep, it would give more freedom and less need to constantly visit a clinic to get oral prep
If you are a forgetful person this would be ideal for you.	If you are a forgetful person this would be ideal for you.
Illusion	Illusion
im hopeful to prevent HIV but scared having to inject something else into in my buttocks	im hopeful to prevent HIV but scared having to inject something else into in my buttocks
Immunity	Immunity
Important	Important
Important	Important
Important	Important
Important	Important
Important	Important
Important	Important
Important	Important
Important	Important
Important	Important
Important	Important
Important	Important
Important	Important
Important development	Important
Importante	Important
Impractical	Impractical
Improvement	Improvement
Improvement	Improvement
In control	In control
inaccessible	inaccessible
Inaccessible	Inaccessible
Inconvenient	Inconvenient
Inconvenient	Inconvenient
Increased convenience and a reduction in the likelihood of missing taking the medication, resulting in reduced risk of infection for the user population, if the drug has high efficacy	Convenience
Independence	Independence
Independence	Independence
Independence	Independence
Indiferent	indifferent
indifference	indifferent
indifferent	indifferent
Indifferent	Indifferent
indifferent	indifferent
Indifferent	Indifferent
Inefficient	Inefficient
Infrequent	Infrequent
Injectable	Injection
Injectable	Injection
Injectable	Injection
Injection	Injection
Injection	Injection
Injection	Injection
Injection	Injection
Injection	Injection
Injection	Injection
Injection	Injection
Injection	Injection
Injection	Injection
injection	injection
Injection	Injection
Injection	Injection
Injections. I am diabetic on insulin i don't fancy more needles	Injection
Innovation	Innovation
Innovation	Innovation
Innovation	Innovation
innovation	innovation
Innovation	Innovation
Innovation	Innovation
Innovation	Innovation
Innovation	Innovation
Innovation	Innovation
innovative	Innovation
Innovative	Innovation
Innovative	Innovation
Innovative	Innovation
innovative	Innovation
Innovative	Innovation
Innovative	Innovation
Innovative	Innovation
innovative	Innovation
Inovation	Innovation
Insecurity	Insecurity
Intensive	Intensive
Interested	Interesting
Interested	Interesting
Interested	Interesting
Interested	Interesting
Interested	Interesting
Interesting	Interesting
Interesting	Interesting
Interesting	Interesting
Interesting	Interesting
Interesting	Interesting
Interesting	Interesting
Interesting	Interesting
Interesting	Interesting
Interesting	Interesting
Interesting	Interesting
Interesting	Interesting
Interesting	Interesting
Interesting	Interesting
interesting	interesting
Interesting	Interesting
Interesting	Interesting
Interesting	Interesting
Interesting	Interesting
Interesting	Interesting
Interesting	Interesting
Interesting	Interesting
Interesting	Interesting
Interesting	Interesting
Interesting	Interesting
interesting	interesting
Interesting	Interesting
Interesting	Interesting
Interesting	Interesting
Interesting	Interesting
Interesting	Interesting
Interesting	Interesting
Interesting	Interesting
Interesting	Interesting
Interesting	Interesting
Interesting	Interesting
Interesting	Interesting
Interesting	Interesting
Interesting	Interesting
Interesting	Interesting
Interesting	Interesting
Interesting alternative to daily prep	Interesting
Interesting alternative to pils and advance protection to hiv	Interesting
Interesting option	Interesting
Interesting option	Interesting
Interesting solution	Interesting
Interesting substitution	Interesting
Interesting.	Interesting
Intrigued	intriguing
intriguing	intriguing
Intriguing	Intriguing
investment	investment
Irrelevant	Irrelevant
irrelevant	irrelevant
irrelevant	irrelevant
Irrelevant	Irrelevant
Irrelevant	Irrelevant
Irrelevant	Irrelevant
Irrelevant	Irrelevant
Irrelevant	Irrelevant
It came too late. In my 20ies it would be a big deal. Now i am having sex rarely	It came too late. In my 20ies it would be a big deal. Now i am having sex rarely
It can be realky accessbile make easier life	It can be realky accessbile make easier life
It does mean nothing at all. Seriously.	It does mean nothing at all. Seriously.
It does not mean much to me, as I do not take and will not take it.	It does not mean much to me, as I do not take and will not take it.
It is life saviour. But in romania it was impossible to use prep	It is life saviour. But in romania it was impossible to use prep
it means nothing to me, wish it did though	it means nothing to me, wish it did though
It means that a new way and i dont need to take pills eveeyday	It means that a new way and i dont need to take pills eveeyday
It seems like a great and useful option, but being in a stable monogamous relationship I don't feel the need to use it	It seems like a great and useful option, but being in a stable monogamous relationship I don't feel the need to use it
It would make sex safer	It would make sex safer
It would mean not being worried for 3 months when I have sex. This questionnaire is way too long.	It would mean not being worried for 3 months when I have sex. This questionnaire is way too long.
It‚Äôs a medication that helps to prevent HIV	It‚Äôs a medication that helps to prevent HIV
Its a good thing to.know about	Its a good thing to.know about
Just wow	Just wow
Keen to try	Keen to try
Kinda useless, seeing the med every two months is more stressful then taking pills everyday (just like other meds). If it was a ‚Äûdiy‚Äú thing (like trombosyis injections after broken legs) I‚Äôd prefer that option over oral.	Kinda useless, seeing the med every two months is more stressful then taking pills everyday (just like other meds). If it was a ‚Äûdiy‚Äú thing (like trombosyis injections after broken legs) I‚Äôd prefer that option over oral.
Lala Prep?	Lala Prep?
Last resort	Last resort
Lasting	Lasting
lasting	lasting
Lasting	Lasting
Less	Less
Less annoying	Less annoying
Less anxious	pom
Less daily medication	Less daily medication
Less daily routines	Less daily routines
Less hassle	hasslefree
Less hassle	hasslefree
Less hassle	hasslefree
Less hassle	hasslefree
Less hassle	hasslefree
Less hassle but worried with its effectiveness	hasslefree
less impact to kidney and liver function and easier to manage	FSE
Less injections	Less injections
Less likely to have partner, family and friends knowing I have gay sex	Less likely to have partner, family and friends knowing I have gay sex
Less oral medications easier to fit into daily life	eofu
Less packaging, more convenience	eofu
Less pills	eofu
Less pills	eofu
Less planning	eofu
Less planning	eofu
Less pressure	eofu
Less risk living my life	riskfree
Less routine	Less routine
Less side affects I hope	FSE
Less stress	pom
Less stress	pom
Less stressful and more natural sex life	pom
Less worried about missing a pill	pom
less worries if I would be single and sleeping with multiple people	pom
Less worry	pom
Less worry	pom
Less worry	pom
less worry	pom
Less worry	pom
Less worry	pom
Less worrying	pom
Liberating	Liberating
Liberating	Liberating
Liberating	Liberating
Liberating	Liberating
Liberating	Liberating
Liberating	Liberating
Liberating	Liberating
Liberation	Liberating
Liberation	Liberating
Liberty	Liberating
Liberty	Liberating
Liberty	Liberating
Liberty	Liberating
life	life
Life	Life
Life	Life
Life	Life
Life	Life
Life Changing	change
Life changing	change
Life changing	change
Life line	Lifesaving
Life saver	Lifesaving
Life saver	Lifesaving
Life Saver	Lifesaving
Life saver	Lifesaving
Life saving	Lifesaving
Life saving	Lifesaving
Life saviour	Lifesaving
Life saviour	Lifesaving
Life-changing	Lifesaving
Lifesaver	Lifesaving
Lifesaver	Lifesaving
Lifesaving	Lifesaving
Little	Little
Little	Little
Living	Living
Llibertat	Liberating
Long acting injectable should be years not 2 months	Long lasting
Long Acting PREP	Long lasting
Long acting PrEP	Long lasting
Long acting truvada	Long lasting
Long lasting	Long lasting
Long lasting	Long lasting
Long lasting	Long lasting
Long lasting	Long lasting
Long lasting	Long lasting
Long lasting effects	Long lasting
Long lasting hiv prevention	Long lasting
Long Lasting Prep	Long lasting
Long lasting protection	Long lasting
Long lasting risk reduction	Long lasting
Long lasting safety	Long lasting
Long period protected	Long lasting
Long term	Long lasting
Long term effects	Long lasting
Long term freedom	Long lasting
Long term safe	Long lasting
Long term solution	Long lasting
Long-duration	Long lasting
long-lasting	Long lasting
Long-lasting	Long lasting
Long-lasting	Long lasting
Long-lasting effect	Long lasting
long-term	Long lasting
Longer care without the worry of missing daily pills	Long lasting
Longer-lasting prep	Long lasting
Love	Love
Love	Love
Low effort	Low effort
Low Risk	Low Risk
Lower chance of renal toxicity	Lower chance of renal toxicity
Luxurious	Luxurious
M	M
Mandatory	Mandatory
Mas Pr√°ctica	Mas Pr√°ctica
maybe	maybe
Maybe	Maybe
Means a lot to me	relevance
Means less worrying	pom
Means nothing to me yet	Means nothing to me yet
Medecine	Medecine
Medical advancement	Advance
medication	Medicine
Medicine	Medicine
Medicine	Medicine
Meds	Medicine
Memorable	Memorable
Mindful	Mindful
Miracle	Miracle
Misinformed	Misinformed
Misleading	Misleading
Moderate safety	Moderate safety
Modern	Modern
Modern	Modern
Modern	Modern
Modern	Modern
modern	modern
More choice	More choice
More choices	More choices
More drugs	More drugs
more freedom	freedom
More freedom	freedom
More freedom	freedom
More freedom	freedom
More freedom from the pills	freedom
More freedom, flexibility and safety	freedom
More protection	protection
More protection	protection
more sex	more sex
More sex	More sex
More time seeing Healthcare professionals	More time seeing Healthcare professionals
Mysterious	Mysterious
Mysterious	Mysterious
Mystery	Mystery
N/A	N/A
N/A	N/A
N/A	N/A
N/a	N/a
n/a	n/a
Na	Na
Na	Na
Na	Na
Na	Na
Na	Na
NA	NA
NA	NA
Na	Na
Necessary	Necessary
Necessity	Necessary
Nee	No
Need to go more often	Need to go more often
Need to investigate further	Need to investigate further
needle	Needles
Needle	Needles
Needles	Needles
Needles	Needles
Needles! Argh!	Needles
Needless needles	Needles
Nervous	Nervous
Neutral	Neutral
Neutral	Neutral
never considered	never considered
Never forget. But hassle to get appts	Never forget. But hassle to get appts
Never heard of it...	Never heard of it...
Never. Not in a million years. I am so anxious about injections that I go into spasm fits and often lose consciousness. Just no. Never!	Never. Not in a million years. I am so anxious about injections that I go into spasm fits and often lose consciousness. Just no. Never!
New	New
New	New
New	New
New	New
New	New
New	New
New	New
New	New
New	New
New	New
New	New
New	New
New	New
New	New
New	New
New	New
New	New
New	New
New	New
New	New
New	New
New	New
New	New
New	New
New	New
New	New
New	New
New	New
New	New
New	New
New and innovative	New and innovative
New and unknown	New and unknown
New more casual way to have protection	New more casual way to have protection
New option	New option
New option	New option
New Technology	New Technology
New technology	New technology
New.	New.
Next level	Next level
Next step in the fight on Aids	Next step in the fight on Aids
Nice different option	Nice different option
Nice to have; If the injection frequency can be extended to once every year or longer without significant side effects, then it‚Äôs going to be ‚Äúmust have‚Äù	Nice to have; If the injection frequency can be extended to once every year or longer without significant side effects, then it‚Äôs going to be ‚Äúmust have‚Äù
Nnnnnn	Nnnnnn
No	No
No	No
No	No
No	No
No	No
No daily pills	No daily pills
No everyday pill	No everyday pill
No heartburn	No heartburn
No idea	No idea
No idea because I‚Äôve never heard about it and all know is info from this survey	No idea because I‚Äôve never heard about it and all know is info from this survey
No idea, i am lazy to go for my doctor	No idea, i am lazy to go for my doctor
No more forgetting	No more forgetting
No nausea	No nausea
No need for daily pills	No need for daily pills
No need to care about a daily pill	No need to care about a daily pill
No opinion	No opinion
No oral prep	No oral prep
No pills	No pills
No pills everyday	No pills everyday
No stress	No stress
no stress	no stress
No stress	No stress
No stress	No stress
No words	No words
No worries	No worries
No worries	No worries
No worries	No worries
No-forgetting	No-forgetting
Non-anxious	Non-anxious
non-worrying safety	non-worrying safety
None	None
None	None
None	None
None	None
None	None
None, dont need PrEP since using condoms	None, dont need PrEP since using condoms
Normal	Normal
Normality	Normality
Not	Not
Not appropriate for my situation.	Not appropriate for my situation.
Not available in my country	Not available in my country
Not bad	Not bad
Not enough information to form an opinion.	Not enough information to form an opinion.
Not everyday usage	Not everyday usage
Not for me	Not for me
Not long enough	Not long enough
Not more nauseous	Not more nauseous
not much	not much
Not much	Not much
not much	not much
Not much at all	Not much at all
Not much but potentially an easier way of getting Prep	Not much but potentially an easier way of getting Prep
Not necessary if you do things in a carefully way	Not necessary if you do things in a carefully way
Not Needed	Not Needed
Not so interesting	Not so interesting
Not sure	Not sure
Not sure	Not sure
Not sure	Not sure
Not sure it's worth the cost to NHS	Not sure it's worth the cost to NHS
Not sure safe	Not sure safe
Not worrying	Not worrying
Not yet enough information	Not yet enough information
Nothing	Nothing
Nothing	Nothing
Nothing	Nothing
nothing	nothing
Nothing	Nothing
Nothing	Nothing
Nothing	Nothing
Nothing	Nothing
Nothing	Nothing
Nothing	Nothing
Nothing	Nothing
Nothing	Nothing
Nothing	Nothing
nothing	nothing
Nothing	Nothing
Nothing	Nothing
Nothing	Nothing
Nothing	Nothing
nothing	nothing
Nothing	Nothing
Nothing	Nothing
nothing	nothing
Nothing	Nothing
Nothing	Nothing
Nothing	Nothing
Nothing	Nothing
Nothing	Nothing
Nothing	Nothing
Nothing	Nothing
Nothing	Nothing
Nothing	Nothing
Nothing much	Nothing
Nothing to say	Nothing
Nothing yet	Nothing
Nothing, weird	Nothing
Nothing.	Nothing
Novel	Novel
Novel	Novel
Novel	Novel
Novel - I never heard of it until today	Novel
Novel.	Novel
Novelty	Novel
occasional injectable to prevent hiv infection	occasional injectable to prevent hiv infection
off-putting	off-putting
Ok	Ok
One injection per 2 months	One injection per 2 months
One less worry	pom
One off prep	One off prep
One stop shop	One stop shop
Open minded	Open minded
Opportunity	Opportunity
Opportunity	Opportunity
Opportunity	Opportunity
Opportunity	Opportunity
Opportunity	Opportunity
Opportunity	Opportunity
Opportunity	Opportunity
opportunity	opportunity
Opportunity	Opportunity
Opportunity	Opportunity
Opportunity	Opportunity
Opportunity	Opportunity
Opportunity	Opportunity
Opportunity	Opportunity
opportunity	opportunity
Opportunity	Opportunity
Option	Option
Option	Option
Option	Option
Option	Option
Option	Option
Option	Option
Option	Option
Option	Option
Option	Option
Option	Option
Option	Option
Option	Option
Option	Option
Option hopefully	Option
Options	Option
Options	Option
Options	Option
Options	Option
Options	Option
Options	Option
Oral prep requires a routine, and LA Prep might mean less discipline (whilst not having to take pill every day)	Oral prep requires a routine, and LA Prep might mean less discipline (whilst not having to take pill every day)
Ouch	Ouch
Overkill	Overkill
Overkill	Overkill
Overkill. Would be more interested in oral PrEP being easily available everywhere.	Overkill
Pain	Pain
pain	pain
Pain	Pain
Pain	Pain
Pain	Pain
Pain	Pain
Pain	Pain
Pain	Pain
[truncated: 1,124 more rows]
