# Supplementary material for: Perceptions of Long-Acting Injectable Pre-Exposure Prophylaxis Among Men Who Have Sex With Men and Transgender Individuals in Europe Using Structural Text Modeling Technique: Cross-Sectional Study
Source: JMIR Public Health Surveill. 2025 Sep 12;11:e72491. doi: 10.2196/72491 (PMC12475884; doi:10.2196/72491)
Supplement: Multimedia Appendix 3 [file publichealth_v11i1e72491_app3.xlsx]

## Sheet: Sheet1
Overall		High income		Low income		High education		Low education		Non-migrant		Migrant		Current oral PrEP users		Non-Current oral PrEP users		Daily PrEP users		Non-Daily PrEP users		Current users with optimal adherence		Current users with suboptimal adherence		Fully reimbursed		Partially reimbursed		Not reimbursed		High LA-PrEP intention		Low LA-PrEP intention
word	freq	word	freq	word	freq	word	freq	word	freq	word	freq	word	freq	word	freq	word	freq	word	freq	word	freq	word	freq	word	freq	word	freq	word	freq	word	freq	word	freq	word	freq
safe	353	convenient	149	safe	211	freedom	259	safe	106	safe	171	safe	180	convenient	219	safe	214	convenient	141	freedom	104	convenient	150	freedom	64	freedom	213	safe	96	safe	71	safe	295	safe	56
freedom	325	safe	140	freedom	186	convenient	248	freedom	66	freedom	164	freedom	161	freedom	204	freedom	121	easy	108	convenient	78	freedom	109	safe	47	safe	184	easy	77	convenient	65	freedom	285	freedom	40
convenient	303	freedom	139	convenient	154	safe	245	easy	56	convenient	149	convenient	154	easy	171	easy	90	freedom	100	easy	63	easy	101	convenient	45	convenient	183	freedom	68	freedom	44	convenient	265	easy	39
easy	260	easy	129	easy	132	easy	205	convenient	55	easy	110	easy	151	safe	137	convenient	84	safe	77	safe	60	safe	77	easy	40	easy	155	convenient	55	easy	29	easy	222	convenient	38
pom	88	protection	28	protection	59	protection	64	protection	23	protection	40	protection	47	mind	43	protection	52	simple	24	mind	29	protection	25	mind	9	mind	41	protection	21	protection	26	mind	68	nothing	30
protection	87	interesting	27	mind	50	mind	58	mind	19	mind	35	mind	42	peace	42	mind	34	protection	19	peace	29	interesting	21	peace	9	protection	40	comfort	19	mind	24	peace	67	new	24
security	59	mind	27	peace	50	peace	57	peace	19	peace	34	peace	42	protection	35	peace	34	security	19	protection	16	mind	21	security	9	peace	40	interesting	18	peace	24	protection	66	unknown	22
interesting	54	peace	26	security	40	security	46	relief	13	security	33	new	31	simple	35	nothing	27	interesting	18	interesting	15	security	21	simple	8	security	38	new	14	option	11	security	51	protection	21
new	41	comfort	25	interesting	27	interesting	44	security	13	interesting	28	comfort	27	interesting	33	prevention	26	less	16	security	14	simple	21	reliable	7	interesting	28	prep	13	security	11	interesting	34	interesting	20
nothing	40	new	21	prevention	26	new	34	nothing	12	nothing	23	interesting	26	security	33	security	26	unknown	15	new	11	less	20	protection	7	simple	26	nothing	12	comfort	9	comfort	34	unnecessary	20
comfort	40	less	20	nothing	26	comfort	33	dunno	10	simple	23	security	26	less	23	sex	23	mind	14	simple	11	peace	20	interesting	7	long	23	mind	12	sex	9	simple	34	injection	17
simple	39	security	19	option	24	less	33	prevention	10	long	18	practical	25	new	23	interesting	21	injection	13	alternative	10	new	17	practical	6	nothing	23	peace	12	less	9	less	33	dunno	17
long	36	simple	19	relief	24	option	31	interesting	10	sex	18	prevention	22	comfort	22	lasting	21	peace	13	long	10	comfort	15	prevention	5	prevention	23	practical	12	relief	9	practical	32	pain	16
option	36	long	17	hiv	22	practical	31	hiv	9	less	18	less	22	reliable	21	option	20	comfort	12	comfort	10	injection	14	reassurance	5	new	22	option	11	interesting	8	relief	31	long	15
prevention	36	practical	17	new	20	simple	31	sex	8	reassurance	18	option	21	practical	21	dunno	19	new	12	practical	10	prep	13	unknown	5	lasting	21	less	11	reassurance	8	prevention	29	lasting	13
practical	34	nothing	14	less	20	long	30	prep	8	lasting	17	unknown	21	unknown	20	relief	19	reliable	12	reliable	9	option	13	long	4	hiv	20	simple	11	dunno	7	option	24	option	12
lasting	33	lasting	14	simple	20	nothing	28	lasting	8	reliable	15	relief	20	long	18	hiv	18	prep	11	reassurance	9	long	13	alternative	4	less	20	security	10	pain	7	reliable	24	uncertainty	11
relief	33	alternative	13	long	19	prevention	26	simple	8	option	15	prep	19	prep	17	new	18	practical	11	good	7	unknown	13	better	4	unknown	20	long	9	better	6	reassurance	23	unsure	11
unknown	31	unknown	13	lasting	19	unknown	26	alternative	7	unnecessary	15	better	18	alternative	17	comfort	18	option	10	less	7	pain	11	comfort	4	reliable	19	alternative	9	innovation	6	better	22	prep	10
sex	28	unnecessary	13	unknown	18	lasting	25	comfort	7	prevention	14	alternative	18	injection	17	long	18	pain	9	lasting	7	reassurance	10	liberating	4	practical	19	great	8	opportunity	6	long	21	sex	10
reliable	26	option	12	sex	17	injection	22	health	7	comfort	13	long	18	option	16	less	17	long	8	progress	7	reliable	10	pills	3	relief	16	relief	8	prevention	6	hiv	21	alternative	9
dunno	25	sex	12	reliable	17	sex	21	new	7	relief	13	dunno	18	reassurance	16	unnecessary	16	choice	8	relief	7	confidence	9	good	3	sex	15	injection	7	choice	5	confidence	20	possibility	9
alternative	24	liberating	11	practical	17	reliable	21	less	7	confidence	12	nothing	17	pain	15	health	13	better	8	better	6	lasting	9	pain	3	confidence	15	prevention	7	good	5	lasting	20	useful	9
reassurance	24	prep	10	better	16	reassurance	21	lifesaving	7	progress	12	hiv	16	better	14	practical	13	innovation	8	prep	6	nothing	9	hiv	3	good	14	lasting	7	nothing	5	sex	19	mind	9
prep	23	good	10	dunno	16	relief	20	life	6	great	11	injection	16	relief	14	great	12	uncertainty	8	option	6	relief	9	dunno	3	option	14	unknown	7	lasting	5	great	18	peace	9
injection	23	injection	10	comfort	15	unnecessary	20	good	6	pain	11	lasting	16	nothing	13	life	11	useful	8	confidence	6	alternative	8	everything	3	possibility	14	unnecessary	7	new	5	good	17	innovation	8
unnecessary	23	prevention	10	reassurance	15	better	18	confidence	6	possibility	10	simple	16	good	12	opportunity	11	pills	7	effective	6	good	8	lasting	3	reassurance	14	pain	6	progress	5	life	17	irrelevant	8
better	22	great	9	possibility	14	alternative	17	useful	6	choice	10	health	15	confidence	12	possibility	11	alternative	7	liberating	6	choice	8	new	3	injection	12	much	6	unnecessary	5	new	17	security	8
hiv	22	pain	9	prep	13	choice	17	long	6	new	10	innovation	13	lasting	12	lifesaving	11	future	7	nothing	6	hassle	8	nothing	3	choice	12	better	6	alternative	4	alternative	15	need	7
great	21	opportunity	9	choice	13	great	16	relax	6	unknown	10	good	12	progress	12	unknown	11	nothing	7	pain	6	innovation	8	possibility	3	comfort	12	carefree	6	handy	4	opportunity	14	less	7
good	21	dunno	9	confidence	13	hiv	16	daily	5	hiv	9	sex	11	liberating	11	innovation	10	reassurance	7	unnecessary	6	practical	8	progress	3	dunno	12	dunno	6	hassle	4	health	14	prevention	7
pain	21	innovation	9	injection	13	opportunity	16	great	5	good	9	reliable	11	choice	10	choice	9	relief	7	hiv	5	uncertainty	8	revolutionary	3	alternative	11	opportunity	5	injection	4	liberating	14	choice	6
confidence	20	reassurance	9	great	12	pain	16	take	5	opportunity	9	great	10	prevention	10	good	9	daily	6	big	5	better	7	stressfree	3	life	11	sex	5	life	4	prep	13	comfort	6
innovation	20	reliable	9	health	12	possibility	16	option	5	practical	9	pain	10	innovation	10	better	8	carefree	6	hope	5	carefree	7	great	2	unnecessary	11	health	5	long	4	choice	13	indifferent	6
possibility	19	relief	9	pain	12	prep	15	innovation	5	useful	9	life	10	great	9	confidence	8	confidence	6	unknown	5	progress	7	safer	2	better	10	innovation	5	sexual	4	carefree	13	undecided	6
choice	19	daily	7	alternative	11	good	15	unknown	5	life	8	liberating	10	carefree	9	reassurance	8	hassle	6	possibility	5	daily	6	sex	2	great	10	reliable	5	unknown	4	lifesaving	13	daily	5
opportunity	18	life	7	good	11	dunno	15	pain	5	hope	8	opportunity	9	uncertainty	9	relax	8	prevention	6	stressfree	5	oral	6	accessibility	2	liberating	10	future	4	daily	3	relax	13	way	5
health	17	confidence	7	hope	11	innovation	15	reliable	5	lifesaving	8	choice	9	useful	9	alternative	7	great	5	injection	4	future	6	lactose	2	progress	10	oral	4	possibility	3	innovation	12	much	5
progress	17	progress	7	innovation	11	progress	15	stressfree	5	injection	7	carefree	9	pills	8	flexibility	7	dunno	5	curious	4	great	6	carefree	2	relax	10	every	4	sure	3	progress	12	big	5
useful	15	relax	7	life	11	confidence	14	better	4	dunno	7	possibility	9	daily	8	important	7	good	5	great	4	liberating	6	confidence	2	useful	10	confidence	4	future	3	pills	11	never	5
carefree	14	useful	7	progress	10	unsure	14	carefree	4	future	7	relax	9	future	8	irrelevant	7	liberating	5	prevention	4	relax	6	consistency	2	unsure	10	safety	4	great	3	flexibility	11	potential	5
important	14	better	6	unnecessary	10	hope	13	future	4	innovation	7	unsure	9	hassle	8	prep	6	lasting	5	sex	4	useful	6	evolution	2	health	9	worries	4	health	3	hope	11	progress	5
liberating	14	pills	6	opportunity	9	life	12	worries	4	revolutionary	7	confidence	8	hope	8	hope	6	opportunity	5	life	4	efficient	5	fun	2	innovation	9	flexibility	4	helpful	3	important	11	simple	5
relax	14	oral	6	carefree	9	liberating	12	yes	4	accessibility	6	important	8	possibility	8	injection	6	progress	5	unsure	4	flexibility	5	future	2	prep	8	hope	4	hope	3	stressfree	11	yes	5
unsure	14	choice	6	flexibility	9	pills	11	pill	3	alternative	6	unnecessary	8	stressfree	8	useful	6	oral	4	way	3	prevention	5	injection	2	important	8	take	4	important	3	future	10	good	4
hope	13	hassle	6	future	9	hassle	11	means	3	flexibility	6	pills	7	unsure	8	worry	6	assurance	4	accessibility	3	important	5	innovation	2	worry	8	lifesaving	4	stress	3	nothing	10	opportunity	4
lifesaving	13	need	6	lifesaving	9	important	11	oral	3	important	6	discreet	7	oral	7	pain	6	development	4	carefree	3	life	5	stress	2	pain	8	modern	4	liberating	3	possibility	10	hiv	4
life	12	important	6	stressfree	9	carefree	10	sure	3	pills	5	oral	7	hiv	7	revolutionary	6	different	4	consistency	3	pills	5	unsure	2	revolutionary	8	uncertainty	4	lifesaving	3	worry	9	hassle	4
future	12	way	5	unsure	9	flexibility	10	dont	3	way	5	flexibility	7	important	7	unsure	6	evolution	4	worried	3	opportunity	5	useful	2	accessibility	7	tranquility	3	pills	3	unknown	9	often	4
flexibility	12	‚äôs	5	important	8	health	10	everything	3	carefree	5	hassle	7	life	7	discreet	5	important	4	empowering	3	way	4	worryfree	2	opportunity	7	pills	3	practical	3	accessibility	8	pointless	4
revolutionary	11	assurance	5	useful	8	uncertainty	10	fear	3	hassle	5	means	6	opportunity	7	accessibility	5	relax	4	exciting	3	assurance	4	bit	1	control	7	hiv	3	unsure	3	discreet	8	scary	4
stressfree	11	carefree	5	accessibility	7	worry	9	flexibility	3	worry	5	daily	6	unnecessary	7	another	5	unsure	4	flexibility	3	need	4	feel	1	discreet	7	going	3	easier	2	dunno	8	medicine	3
uncertainty	11	efficient	5	another	7	useful	9	important	3	relax	5	hope	6	way	6	carefree	5	ideal	3	need	3	needles	4	impact	1	effective	7	way	3	oral	2	efficient	8	‚äôs	3
way	10	health	5	everything	7	way	8	indifferent	3	stressfree	5	need	6	sex	6	handy	5	‚äôs	3	oral	3	possibility	4	missed	1	efficient	7	two	3	painful	2	everything	8	another	3
accessibility	10	worry	5	relax	7	future	8	need	3	uncertainty	5	useful	6	consistency	6	just	5	risk	3	important	3	stressfree	4	scared	1	everything	7	calm	3	prep	2	hassle	8	time	3
need	10	none	5	revolutionary	7	accessibility	8	seems	3	unsure	5	worry	6	dunno	6	indifferent	5	advanced	3	promising	3	unnecessary	4	term	1	flexibility	7	dont	3	stressful	2	revolutionary	8	care	3
pills	9	possibility	5	uncertainty	7	effective	8	possibility	3	daily	4	reassurance	6	effective	6	much	5	amazing	3	revolutionary	3	unsure	4	worrying	1	hassle	7	often	3	accessibility	2	oral	7	curious	3
daily	9	sexual	5	pills	6	relax	8	practical	3	prep	4	stressfree	6	flexibility	6	need	5	way	3	worry	3	vaccine	4	easier	1	hope	7	important	3	another	2	assurance	7	dangerous	3
discreet	9	unsure	5	discreet	6	revolutionary	8	reassurance	3	sure	4	uncertainty	6	relax	6	progress	5	every	3	easier	2	ideal	3	little	1	need	7	life	3	carefree	2	stress	7	dont	3
effective	9	different	4	yes	6	much	7	revolutionary	3	better	4	way	5	development	5	reliable	5	consistency	3	next	2	risk	3	mindset	1	stressfree	7	like	3	certainty	2	easier	6	effective	3
efficient	9	flexibility	4	control	6	another	7	undecided	3	big	4	easier	5	accessibility	5	sexual	5	discreet	3	step	2	advanced	3	reassuring	1	way	6	useful	3	fantastic	2	means	6	effortless	3
less	9	handy	4	effective	6	control	7	unnecessary	3	care	4	future	5	amazing	5	yes	5	efficient	3	forget	2	every	3	structure	1	pills	6	side	3	fear	2	injection	6	experimental	3
much	8	indifferent	4	hassle	6	discreet	7	worrying	2	certainty	4	much	5	assurance	5	take	4	flexibility	3	amazing	2	consistency	3	ass	1	daily	6	heard	3	time	2	consistency	6	fear	3
another	8	lifesaving	4	stress	6	efficient	7	discreet	2	consistency	4	another	5	big	5	means	4	health	3	choice	2	development	3	form	1	means	6	never	3	flexibility	2	effective	6	great	3
everything	8	modern	4	worry	6	need	7	going	2	different	4	control	5	efficient	5	way	4	hope	3	money	2	different	3	orevention	1	another	6	stress	3	gay	2	helpful	6	health	3
irrelevant	8	effects	4	means	5	assurance	6	like	2	effective	4	effective	5	need	5	control	4	convenience	3	pharmaceuticals	2	discreet	3	amazing	1	carefree	6	questions	3	hiv	2	promising	6	hope	3
oral	7	side	4	way	5	irrelevant	6	accessibility	2	efficient	4	efficient	5	worry	5	dont	4	life	3	time	2	dunno	3	anxiousfree	1	lifesaving	6	bit	2	inaccessible	2	useful	6	just	3
assurance	7	novel	4	amazing	5	lifesaving	6	amazing	2	just	4	everything	5	needles	5	efficient	4	needles	3	care	2	exciting	3	binds	1	amazing	5	feel	2	irrelevant	2	way	5	important	3
control	7	potential	4	big	5	needles	6	choice	2	liberating	4	handy	5	promising	5	everything	4	pointless	3	certainty	2	health	3	handle	1	assurance	5	scared	2	worrying	2	worrying	5	idea	3
handy	7	revolutionary	4	helpful	5	never	6	brilliant	2	need	4	helpful	5	revolutionary	5	future	4	possibility	3	control	2	hope	3	intolerant	1	future	5	development	2	necessary	2	daily	5	sure	3
eofu	7	uncertainty	4	irrelevant	5	promising	6	care	2	undecided	4	take	5	undecided	5	hassle	4	stressfree	3	efficient	2	sex	3	person	1	uncertainty	5	medicine	2	idea	2	amazing	5	novel	3
never	7	forget	3	much	5	stressfree	6	different	2	tranquility	3	irrelevant	5	easier	4	prevent	4	undecided	3	everything	2	sure	3	please	1	undecided	5	next	2	everyday	2	another	5	overkill	3
sexual	7	pill	3	never	5	easier	5	efficient	2	pill	3	lifesaving	5	ideal	4	pills	4	vaccine	3	handy	2	novel	3	well	1	pill	4	administration	2	pointless	2	control	5	questions	3
undecided	7	easier	3	promising	5	development	5	fuck	2	stressful	3	modern	5	pill	4	never	4	bit	2	helpful	2	pointless	3	yes	1	big	4	potentially	2	relax	2	empowering	5	revolutionary	3
take	6	little	3	time	4	medicine	5	getting	2	like	3	progress	5	‚äôs	4	none	4	impact	2	innovation	2	promising	3	ataraxis	1	certainty	4	will	2	reliable	2	exciting	5	risky	3
yes	6	development	3	consistency	4	oral	5	handy	2	‚äôs	3	yes	5	curious	4	scary	4	worrying	2	now	2	undecided	3	can‚äôt	1	different	4	months	2	risky	2	handy	5	sexual	3
sure	6	future	3	worried	4	big	5	helpful	2	risk	3	worrying	4	worried	4	simple	4	safer	2	months	2	unforgettable	3	wait	1	evolution	4	lactose	2	simple	2	pain	5	unreliable	3
certainty	6	ideal	3	efficient	4	certainty	5	just	2	another	3	accessibility	4	different	4	solution	4	sex	2	hassle	2	dream	2	certainty	1	experimental	4	yes	2	solution	2	solution	5	‚äî	2
consistency	6	free	3	experimental	4	consistency	5	prevent	2	assurance	3	assurance	4	discreet	4	idea	3	ass	2	daily	2	painful	2	choice	1	vaccine	4	assurance	2	sounds	2	pill	4	going	2
hassle	6	like	3	worries	4	everything	5	irrelevant	2	money	3	evolution	4	empowering	4	worrying	3	administration	2	pill	2	administration	2	commitment	1	just	4	choice	2	stressfree	2	take	4	development	2
helpful	6	accessibility	3	vaccine	4	evolution	5	mean	2	time	3	exciting	4	everything	4	sure	3	available	2	needles	2	available	2	compliance	1	indifferent	4	choices	2	uncertainty	2	ideal	4	painful	2
vaccine	6	advanced	3	mean	4	handy	5	way	2	effortless	3	vaccine	4	evolution	4	certainty	3	like	2	stress	2	forget	2	control	1	irrelevant	4	consistency	2	undecided	2	risk	4	forget	2
just	6	every	3	take	4	vaccine	5	stress	2	empowering	3	often	4	exciting	4	effective	3	pill	2	much	2	like	2	covered	1	needles	4	curious	2	unforgettable	2	certainty	4	since	2
indifferent	6	much	3	need	4	often	5	worry	2	essential	3	never	4	health	4	essential	3	accessibility	2	sure	2	pill	2	cutting	1	none	4	effortless	2	unreliable	2	different	4	fine	2
hasslefree	6	two	3	needles	4	daily	5	liberating	2	everything	3	stress	4	stress	4	safety	3	another	2	novel	2	‚äôs	2	edge	1	novel	4	exciting	2	useful	2	essential	4	like	2
needles	6	calm	3	one	4	stress	5	opportunity	2	fear	3	novel	4	novel	4	worries	3	lactose	2	opportunity	2	accessibility	2	development	1	potential	4	extra	2	worryfree	2	evolution	4	pill	2
none	6	care	3	undecided	4	modern	5	pointless	2	changer	3	potential	4	vaccine	4	fear	3	everything	2	potential	2	amazing	2	different	1	yes	4	fear	2	little	1	getting	4	accessibility	2
novel	6	certainty	3	worryfree	4	none	5	progress	2	game	3	promising	4	next	3	getting	3	experimental	2	relax	2	months	2	effective	1	forget	3	people	2	lot	1	vaccine	4	every	2
promising	6	discreet	3	worrying	3	novel	5	questions	2	ideal	3	revolutionary	4	available	3	helpful	3	facility	2	sexual	2	much	2	enjoyment	1	easier	3	good	2	worrisome	1	independence	4	money	2
pill	5	effective	3	easier	3	sexual	5	sexual	2	indifferent	3	sexual	4	forget	3	like	3	fear	2	undecided	2	another	2	essential	1	free	3	necessary	2	duty	1	everyday	4	pharmaceuticals	2
development	5	exciting	3	sure	3	ideal	4	scary	2	irrelevant	3	lot	3	risk	3	seems	3	fun	2	valuable	2	control	2	exciting	1	‚äôs	3	taking	2	advanced	1	needles	4	cant	2
medicine	5	fear	3	money	3	advanced	4	solution	2	everyday	3	without	3	advanced	3	stable	3	changer	2	ensuring	1	curious	2	excuting	1	care	3	irrelevant	2	almost	1	none	4	really	2
ideal	5	hiv	3	certainty	3	months	4	sounds	2	stress	3	development	3	every	3	everyday	3	game	2	dream	1	effortless	2	experimental	1	consistency	3	mean	2	ataraxis	1	one	4	certainty	2
like	5	hope	3	curious	3	worried	4	timeeffective	2	changing	3	medicine	3	months	3	injections	3	hiv	2	pills	1	empowering	2	fidelity	1	covered	3	use	2	awakening	1	sexual	4	change	2
amazing	5	often	3	dont	3	empowering	4	days	1	needles	3	next	3	much	3	side	3	inconvenient	2	little	1	evolution	2	finally	1	worried	3	need	2	bareback	1	available	3	choices	2
big	5	just	3	empowering	3	exciting	4	tranquility	1	never	3	available	3	another	3	stress	3	independence	2	development	1	facility	2	generously	1	empowering	3	seems	2	breakthrough	1	advanced	3	control	2
change	5	irrelevant	3	essential	3	experimental	4	busy	1	none	3	advanced	3	time	3	liberating	3	can	2	medicine	1	fear	2	health	1	essential	3	stable	2	brilliant	1	sure	3	difficult	2
different	5	know	3	evolution	3	helpful	4	forget	1	much	3	amazing	3	certainty	3	medicine	3	easier	2	painful	1	changer	2	helpful	1	exciting	3	pill	2	chance	1	calm	3	worries	2
empowering	5	sure	3	handy	3	just	4	idea	1	overkill	3	every	3	control	3	modern	3	make	2	form	1	game	2	ever‚ä¶	1	fun	3	worry	2	compliance	1	development	3	flexibility	2
evolution	5	overkill	3	just	3	necessary	4	someone	1	pointless	3	curious	3	helpful	3	necessary	3	worry	2	orevention	1	hiv	2	forget	1	changer	3	effects	2	concerning	1	fun	3	people	2
exciting	5	solution	3	prevent	3	‚äôs	4	transmission	1	precaurion	3	worried	3	often	3	risky	3	need	2	mast	1	get	2	hookup	1	game	3	enough	2	confidence	1	free	3	future	2
fear	5	timeeffective	3	convenience	3	everyday	4	without	1	sexual	3	worries	3	convenience	3	stability	3	often	2	since	1	inconvenient	2	men	1	getting	3	possibility	2	consistency	1	necessary	3	handy	2
often	5	undecided	3	make	3	side	4	painful	1	sounds	3	free	3	independence	3	stressfree	3	never	2	another	1	convenience	2	necessary	1	handy	3	progress	2	curious	1	stop	3	prevent	2
modern	5	idea	2	daily	3	potential	4	worrisome	1	unforgettable	3	necessary	3	make	3	unreliable	3	stress	2	anxiousfree	1	independence	2	often	1	helpful	3	promising	2	development	1	just	3	take	2
mind	5	take	2	pill	3	risky	4	absolutely	1	unreliable	3	indifferent	3	never	3	‚äî	2	enough	2	assurance	1	now	2	prep	1	ideal	3	reassurance	2	discreet	1	need	3	injections	2
peace	5	medicine	2	liberating	3	stability	4	fine	1	‚äî	2	prevent	3	sure	3	tranquility	2	novel	2	assurances	1	can	2	say	1	convenience	3	relax	2	disinterested	1	convenience	3	worry	2
potential	5	painful	2	medicine	3	undecided	4	free	1	scared	2	pill	3	one	3	daily	2	one	2	ataraxis	1	easier	2	sometimes	1	make	3	revolutionary	2	doesnt	1	make	3	little	2
solution	5	likely	2	everyday	3	unreliable	4	‚äôs	1	term	2	safety	3	pointless	3	pill	2	precaurion	2	available	1	make	2	stop	1	prevent	3	scary	2	protect	1	mean	3	maybe	2
forget	4	since	2	redundant	3	worrying	3	another	1	forget	2	needles	3	potential	3	lot	2	promising	2	best	1	mean	2	take	1	changing	3	solution	2	stds	1	months	3	safety	2
idea	4	fine	2	risky	3	lot	3	appointment	1	little	2	effects	3	precaurion	3	easier	2	release	2	currently	1	worried	2	taking	1	never	3	stressfree	2	efficient	1	worried	3	modern	2
easier	4	risk	2	unreliable	3	available	3	vaccines	1	form	2	side	3	release	3	going	2	revolutionary	2	breakthrough	1	worry	2	two	1	sure	3	question	2	effortless	1	like	3	needles	2
means	4	weekend	2	tranquility	2	stressful	3	assurance	1	since	2	idea	3	unforgettable	3	stressful	2	timeeffective	2	calm	1	modern	2	week	1	one	3	timeeffective	2	emergency	1	side	3	effects	2
free	4	months	2	feel	2	forget	3	calm	1	amazing	2	none	3	bit	2	assurance	2	unforgettable	2	clever	1	often	2	weekend	1	precaurion	3	days	1	empowering	1	changing	3	side	2
‚äôs	4	change	2	scared	2	risk	3	cant	1	lactose	2	risky	3	impact	2	brilliant	2	worryfree	2	costs	1	neutral	2	important	1	promising	3	impact	1	essential	1	modern	3	know	2
advanced	4	consistency	2	term	2	amazing	3	really	1	person	2	scary	3	worrying	2	calm	2	feel	1	covered	1	technology	2	make	1	stability	3	missed	1	extraneous	1	worries	3	opinion	2
every	4	effortless	2	dream	2	every	3	say	1	pharmaceuticals	2	solution	3	dream	2	cant	2	missed	1	acting	1	effects	2	changing	1	‚äî	2	term	1	facility	1	much	3	none	2
months	4	empowering	2	lot	2	two	3	certainty	1	commitment	2	stability	3	little	2	care	2	scared	1	efficacy	1	side	2	life	1	dream	2	worrying	1	fearless	1	novel	3	enough	2
time	4	evolution	2	going	2	time	3	consistency	1	control	2	timeeffective	3	safer	2	choices	2	term	1	efficiency	1	stress	2	lifesaving	1	take	2	eradication	1	fidelity	1	timeeffective	3	practical	2
care	4	fantastic	2	safer	2	curious	3	covered	1	development	2	undecided	3	medicine	2	cool	2	mindset	1	metabolism	1	none	2	effort	1	without	2	towards	1	first	1	unnecessary	3	redundant	2
curious	4	condoms	2	world	2	dangerous	3	curious	1	difficult	2	worryfree	3	step	2	covered	2	reassuring	1	might	1	enough	2	low	1	worrying	2	discreet	1	hearing	1	unsure	3	reliable	2
dont	4	getting	2	lactose	2	different	3	doesnt	1	discreet	2	going	2	ass	2	dangerous	2	structure	1	plus	1	one	2	mandatory	1	protected	2	mindset	1	forgettable	1	worryfree	3	relief	2
essential	4	without	2	assurance	2	effortless	3	protect	1	dont	2	step	2	painful	2	experimental	2	painful	1	rates	1	overkill	2	medecine	1	fine	2	reassuring	1	full	1	impact	2	short	2
experimental	4	necessary	2	available	2	essential	3	stds	1	experimental	2	ass	2	administration	2	extra	2	worrisome	1	reduce	1	potential	2	medicine	1	like	2	safer	1	handier	1	dream	2	sounds	2
worries	4	stop	2	pharmaceuticals	2	safety	3	effective	1	people	2	painful	2	form	2	people	2	becomes	1	scientist	1	precaurion	2	memorable	1	additional	2	structure	1	happy	1	forget	2	stability	2
getting	4	taking	2	breakthrough	2	fun	3	empowering	1	fuck	2	administration	2	fine	2	fuck	2	diminishes	1	various	1	release	2	nervous	1	risk	2	method	1	heaven	1	lot	2	vaccine	2
necessary	4	inconvenient	2	brilliant	2	free	3	essential	1	fun	2	ideal	2	free	2	gay	2	formulation	1	dangerous	1	revolutionary	2	heard	1	advanced	2	step	1	free	1	without	2	valuable	2
prevent	4	independence	2	cant	2	convenience	3	exceptional	1	gay	2	potentially	2	like	2	free	2	likely	1	difficult	1	timeeffective	2	never	1	best	2	ass	1	hussle	1	protected	2	weird	2
independence	4	medication	2	compliance	2	independence	3	exciting	1	getting	2	though	2	forgetting	2	vaccine	2	potentially	1	effortless	1	worrisome	1	aids	1	money	2	available	1	forgetful	1	safer	2	days	1
mean	4	stressful	2	covered	2	indifferent	3	first	1	handy	2	will	2	weekend	2	something	2	reactions	1	enjoyment	1	becomes	1	fight	1	pharmaceuticals	2	becomes	1	ideal	1	likely	2	tranquility	1
everyday	4	planning	2	might	2	make	3	hearing	1	health	2	world	2	two	2	inaccessible	2	site	1	excellent	1	diminishes	1	next	1	time	2	diminishes	1	person	1	potentially	2	discreet	1
effects	4	worrying	2	dangerous	2	injections	3	time	1	inconvenient	2	months	2	lactose	2	mean	2	stick	1	excessive	1	formulation	1	step	1	cant	2	formulation	1	indifferent	1	though	2	method	1
side	4	safety	2	development	2	like	3	changer	1	convenience	2	two	2	person	2	use	2	subcutaneous	1	fantastic	1	likely	1	worries	1	commitment	2	ideal	1	insecurity	1	world	2	next	1
stress	4	needles	2	exciting	2	pill	3	game	1	independence	2	calm	2	money	2	useless	2	though	1	fidelity	1	potentially	1	normality	1	dangerous	2	likely	1	mean	1	additional	2	step	1
pointless	4	never	2	extra	2	means	3	generously	1	intriguing	2	say	2	pharmaceuticals	2	living	2	upside	1	finally	1	reactions	1	much	1	development	2	reactions	1	seriously	1	forgetting	2	ass	1
risky	4	nice	2	safety	2	effects	3	barriers	1	mean	2	certainty	2	care	2	changing	2	will	1	fine	1	site	1	months	1	difficult	2	site	1	thing	1	weekend	2	oral	1
scary	4	survey	2	fear	2	idea	3	gives	1	months	2	choices	2	might	2	love	2	regimen	1	foolproof	1	stick	1	one	1	lot	2	stick	1	toknow	1	lactose	2	worrisome	1
sounds	4	enough	2	fuck	2	enough	3	infected	1	thing	2	compliance	2	difficult	2	yet	2	vague	1	group	1	subcutaneous	1	per	1	get	2	subcutaneous	1	just	1	chance	2	duty	1
worry	4	pointless	2	fun	2	sure	3	virus	1	injections	2	consistency	2	effortless	2	mysterious	2	world	1	younger	1	though	1	opportunity	1	oral	2	though	1	wow	1	cool	2	stressful	1
stability	4	release	2	changer	2	one	3	hassle	1	seeing	2	covered	2	experimental	2	often	2	absolutely	1	forgettable	1	upside	1	option	1	inconvenient	2	upside	1	injections	1	covered	2	administration	1
timeeffective	4	responsible	2	game	2	overkill	3	hope	1	useless	2	might	2	facility	2	novel	2	fine	1	full	1	will	1	precaurion	1	independence	2	regimen	1	family	1	safety	2	regimen	1
unreliable	4	scary	2	getting	2	redundant	3	huh	1	living	2	dangerous	2	fear	2	perfect	2	free	1	future	1	regimen	1	psyop	1	intriguing	2	vague	1	friends	1	facility	2	vague	1
worryfree	4	something	2	ideal	2	solution	3	want	1	side	2	empowering	2	fun	2	potential	2	additional	1	condoms	1	vague	1	readiness	1	months	2	accessibility	1	knowing	1	fantastic	2	mast	1
tranquility	3	sounds	2	inaccessible	2	unforgettable	3	alot	1	worries	2	experimental	2	changer	2	questions	2	even	1	fucked	1	mast	1	reduced	1	anxious	2	advanced	1	likely	1	fear	2	absolutely	1
worrying	3	stability	2	independence	2	worryfree	3	ive	1	medicine	2	facility	2	game	2	redundant	2	forgetting	1	getting	1	since	1	relief	1	little	2	mainly	1	partner	1	changer	2	free	1
little	3	stressfree	2	indifferent	2	‚äî	2	learned	1	heard	2	fear	2	without	2	effects	2	higher	1	without	1	world	1	discreet	1	medicine	2	organizational	1	fit	1	game	2	bit	1
without	3	question	2	intriguing	2	bit	2	moment	1	opinion	2	getting	2	handy	2	sounds	2	piece	1	handier	1	absolutely	1	generation	1	often	2	terms	1	medications	1	gay	2	mainly	1
going	3	vaccine	2	use	2	impact	2	ideal	1	enough	2	forget	2	stop	2	sustainable	2	protected	1	health	1	fine	1	horrors	1	neutral	2	anxiety	1	natural	1	taking	2	months	1
next	3	‚äî	1	like	2	term	2	buttocks	1	information	2	get	2	take	2	timeeffective	2	remain	1	helpfull	1	free	1	know	1	much	2	binds	1	living	1	two	2	organizational	1
available	3	ensuring	1	seems	2	dream	2	else	1	novel	2	independence	2	get	2	uncertainty	2	removing	1	huh	1	additional	1	scientific	1	overkill	2	handle	1	low	1	get	2	terms	1
two	3	busy	1	stable	2	little	2	hopeful	1	one	2	now	2	inconvenient	2	undecided	2	situations	1	dunno	1	even	1	‚äôs	1	redundant	2	intolerant	1	risk	1	improvement	2	two	1
money	3	someone	1	months	2	protected	2	inject	1	stop	2	can	2	intriguing	2	worryfree	2	weekend	1	ever‚ä¶	1	forgetting	1	convenience	1	release	2	person	1	maybe	1	inaccessible	2	anxiety	1
calm	3	next	1	anxious	2	safer	2	scared	1	promising	2	make	2	now	2	doses	1	mainly	1	hookup	1	higher	1	independence	1	responsible	2	please	1	medicine	1	intriguing	2	appointment	1
covered	3	step	1	injections	2	next	2	something	1	redundant	2	mean	2	can	2	instead	1	months	1	men	1	piece	1	sexual	1	sexual	2	well	1	misleading	1	prevent	2	vaccines	1
dangerous	3	ass	1	living	2	step	2	immunity	1	release	2	use	2	mean	2	days	1	much	1	necessary	1	protected	1	slay	1	scary	2	vaccines	1	healthcare	1	‚äôs	2	awkward	1
effortless	3	worrisome	1	risk	2	ass	2	impractical	1	responsible	2	dont	2	planning	2	busy	1	organizational	1	often	1	remain	1	slippery	1	know	2	awkward	1	professionals	1	thing	2	bareback	1
safety	3	administration	1	routine	2	administration	2	improvement	1	know	2	like	2	lifesaving	2	forget	1	terms	1	say	1	removing	1	slope	1	sounds	2	clever	1	seeing	1	every	2	access	1
fun	3	available	1	changing	2	likely	2	independence	1	seems	2	stable	2	low	2	someone	1	two	1	sometimes	1	situations	1	slutty	1	effects	2	compliance	1	mysterious	1	stressful	2	approach	1
changer	3	becomes	1	low	2	potentially	2	injection	1	solution	2	medication	2	means	2	eradication	1	anxiety	1	stop	1	weekend	1	sore	1	side	2	costs	1	mystery	1	planning	2	best	1
game	3	diminishes	1	yet	2	form	2	intriguing	1	sustainable	2	‚äôs	2	modern	2	towards	1	binds	1	take	1	bit	1	uncertainty	1	sustainable	2	cutting	1	investigate	1	yet	2	breakthrough	1
stop	3	formulation	1	healthcare	2	since	2	investment	1	vaccine	2	just	2	healthcare	2	transmission	1	handle	1	taking	1	mainly	1	undecided	1	timeeffective	2	edge	1	need	1	medicine	2	brilliant	1
get	3	potentially	1	necessary	2	world	2	much	1	days	1	anxious	2	neutral	2	without	1	intolerant	1	two	1	organizational	1	unreliable	1	doses	1	dangerous	1	needles	1	heard	2	bullshit	1
something	3	reactions	1	often	2	additional	2	will	1	bit	1	low	2	heard	2	protected	1	person	1	week	1	terms	1	valuable	1	instead	1	destigmatisation	1	nervous	1	never	2	buttjab	1
intriguing	3	site	1	get	2	forgetting	2	though	1	feel	1	technology	2	technology	2	stay	1	please	1	weekend	1	two	1	forward	1	ensuring	1	care	1	considered	1	next	2	say	1
make	3	stick	1	heard	2	weekend	2	wish	1	impact	1	survey	2	effects	2	must	1	well	1	clinic	1	anxiety	1	way	1	busy	1	effective	1	never	1	perfect	2	carefree	1
seems	3	subcutaneous	1	next	2	lactose	2	eveeyday	1	missed	1	sure	2	side	2	method	1	yes	1	constantly	1	back	1	worry	1	idea	1	efficient	1	different	1	precaurion	2	clever	1
stable	3	though	1	idea	2	person	2	pills	1	worrying	1	one	2	know	2	posibility	1	back	1	get	1	plan	1			someone	1	empowering	1	nice	1	release	2	commitment	1
injections	3	upside	1	oral	2	yes	2	feel	1	dream	1	perfect	2	survey	2	duty	1	plan	1	give	1	breakthrough	1			transmission	1	enjoyment	1	nnnnnn	1	responsible	2	compliance	1
heard	3	will	1	novel	2	best	2	monogamous	1	busy	1	questions	2	worries	2	additional	1	can‚äôt	1	visit	1	care	1			stay	1	ensurance	1	doctor	1	seems	2	con	1
enough	3	mast	1	perfect	2	money	2	relationship	1	idea	1	something	2	none	2	allot	1	wait	1	forgetful	1	certainty	1			must	1	everything	1	lazy	1	effects	2	concerning	1
one	3	absolutely	1	pointless	2	pharmaceuticals	2	stable	1	someone	1	doses	1	enough	2	almost	1	certainty	1	ideal	1	change	1			posibility	1	evolution	1	words	1	something	2	costs	1
overkill	3	additional	1	precaurion	2	breakthrough	2	use	1	take	1	instead	1	overkill	2	appointment	1	change	1	person	1	clever	1			form	1	excuting	1	worries	1	lol	2	covered	1
precaution	3	even	1	questions	2	calm	2	thing	1	easier	1	ensuring	1	sexual	2	vaccines	1	commitment	1	indifferent	1	con	1			orevention	1	finally	1	none	1	sounds	2	cum	1
questions	3	forgetting	1	scary	2	care	2	toknow	1	posibility	1	eradication	1	sounds	2	awakening	1	compliance	1	inefficient	1	concerning	1			mast	1	foolproof	1	normal	1	stability	2	slut	1
redundant	3	higher	1	sexual	2	chance	2	keen	1	orevention	1	towards	1	timeeffective	2	awesome	1	con	1	intensive	1	cum	1			since	1	frustration	1	available	1	stable	2	acting	1
release	3	piece	1	short	2	change	2	try	1	duty	1	transmission	1	valuable	2	awkward	1	concerning	1	intriguing	1	slut	1			world	1	functional	1	country	1	tranquility	2	efficacy	1
unforgettable	3	protected	1	solution	2	choices	2	last	1	mast	1	protected	1	worryfree	2	bareback	1	cum	1	came	1	dangerous	1			absolutely	1	huh	1	enough	1	unforgettable	2	efficiency	1
bit	2	remain	1	lol	2	commitment	2	resort	1	absolutely	1	stay	1	ensuring	1	access	1	slut	1	deal	1	destigmatisation	1			even	1	ever‚ä¶	1	form	1	doses	1	metabolism	1
feel	2	removing	1	sounds	2	compliance	2	anxious	1	fine	1	mindset	1	feel	1	approach	1	cutting	1	ies	1	disinterested	1			forgetting	1	forget	1	information	1	instead	1	might	1
scared	2	situations	1	stability	2	covered	2	easier	1	free	1	reassuring	1	missed	1	best	1	edge	1	late	1	erm	1			higher	1	hookup	1	opinion	1	ensuring	1	plus	1
term	2	bit	1	unforgettable	2	extra	2	fit	1	additional	1	safer	1	scared	1	breakthrough	1	destigmatisation	1	rarely	1	excellent	1			piece	1	men	1	usage	1	bit	1	rates	1
dream	2	mainly	1	‚äî	1	facility	2	medications	1	even	1	structure	1	term	1	bullshit	1	disinterested	1	mean	1	experimental	1			remain	1	say	1	carefully	1	feel	1	reduce	1
lot	2	organizational	1	doses	1	fantastic	2	planning	1	forgetting	1	must	1	mindset	1	buttjab	1	effortless	1	questionnaire	1	group	1			removing	1	sometimes	1	things	1	missed	1	scientist	1
safer	2	terms	1	instead	1	fear	2	multiple	1	higher	1	method	1	reassuring	1	really	1	empowering	1	fit	1	younger	1			situations	1	stop	1	way	1	scared	1	various	1
step	2	another	1	days	1	changer	2	people	1	piece	1	worrisome	1	structure	1	say	1	erm	1	medications	1	forgettable	1			weekend	1	week	1	novel	1	term	1	worried	1
ass	2	anxiety	1	bit	1	game	2	single	1	protected	1	becomes	1	worrisome	1	carefulness	1	essential	1	planning	1	frustration	1			allot	1	weekend	1	offputting	1	busy	1	different	1
painful	2	anxiousfree	1	impact	1	gay	2	sleeping	1	remain	1	diminishes	1	becomes	1	chance	1	exciting	1	natural	1	full	1			anxiousfree	1	illusion	1	one	1	idea	1	disinterested	1
administration	2	awakening	1	missed	1	condoms	2	changing	1	removing	1	formulation	1	diminishes	1	commitment	1	excuting	1	stressful	1	groundbreaking	1			appointment	1	buttocks	1	shop	1	someone	1	knowprefer	1
likely	2	access	1	eradication	1	getting	2	little	1	situations	1	likely	1	formulation	1	compliance	1	frustration	1	missing	1	handier	1			assurances	1	else	1	stop	1	eradication	1	pils	1
potentially	2	approach	1	towards	1	without	2	living	1	weekend	1	reactions	1	likely	1	knowprefer	1	generously	1	changing	1	handy	1			awesome	1	hopeful	1	perfect	1	towards	1	drug	1
though	2	best	1	transmission	1	stop	2	love	1	advanced	1	site	1	potentially	1	pils	1	groundbreaking	1	lifesaving	1	helpful	1			back	1	inject	1	exposure	1	little	1	duration	1
will	2	chance	1	without	1	taking	2	low	1	anxiety	1	stick	1	reactions	1	doesnt	1	helpful	1	effort	1	helpfull	1			plan	1	prevent	1	pre	1	transmission	1	efficient	1
form	2	clever	1	protected	1	get	2	risk	1	appointment	1	subcutaneous	1	site	1	protect	1	alot	1	low	1	alot	1			access	1	something	1	prophylaxis	1	stay	1	emergency	1
stressful	2	commitment	1	stay	1	inaccessible	2	misinformed	1	binds	1	upside	1	stick	1	stds	1	ive	1	lot	1	ive	1			approach	1	improvement	1	promising	1	mindset	1	evolution	1
since	2	concerning	1	mindset	1	inconvenient	2	level	1	handle	1	regimen	1	subcutaneous	1	drug	1	just	1	means	1	just	1			available	1	independence	1	revolutionary	1	reassuring	1	exceptional	1
world	2	control	1	reassuring	1	intriguing	2	next	1	intolerant	1	vague	1	though	1	duration	1	learned	1	advance	1	learned	1			currently	1	indifferent	1	cruising	1	structure	1	extra	1
fine	2	cool	1	structure	1	now	2	nice	1	please	1	additional	1	upside	1	effortless	1	moment	1	misleading	1	moment	1			breakthrough	1	inefficient	1	live	1	must	1	extraneous	1
lactose	2	costs	1	must	1	can	2	nonworrying	1	well	1	allot	1	will	1	emergency	1	immunity	1	moderate	1	clinic	1			brilliant	1	intriguing	1	save	1	posibility	1	fascinating	1
person	2	covered	1	method	1	mean	2	safety	1	yes	1	almost	1	orevention	1	empowering	1	improvement	1	safety	1	constantly	1			bullshit	1	investment	1	beneficial	1	administration	1	group	1
best	2	cum	1	posibility	1	medication	2	none	1	ataraxis	1	bit	1	regimen	1	ensurance	1	control	1	modern	1	effective	1			buttjab	1	big	1	seems	1	becomes	1	younger	1
pharmaceuticals	2	slut	1	form	1	prevent	2	appropriate	1	awakening	1	mainly	1	vague	1	evolution	1	intriguing	1	investigate	1	give	1			really	1	came	1	independence	1	diminishes	1	forgettable	1
breakthrough	2	curious	1	orevention	1	seeing	2	situation	1	awesome	1	organizational	1	mast	1	exceptional	1	irrelevant	1	neutral	1	visit	1			say	1	deal	1	short	1	formulation	1	frustration	1
brilliant	2	cutting	1	duty	1	useless	2	bad	1	awkward	1	terms	1	since	1	exciting	1	accessbile	1	technology	1	immunity	1			can‚äôt	1	ies	1	term	1	reactions	1	fuck	1
cant	2	edge	1	stressful	1	changing	2	needed	1	bareback	1	anxiousfree	1	world	1	extraneous	1	realky	1	aids	1	improvement	1			wait	1	late	1	vaccinations	1	site	1	functional	1
really	2	dangerous	1	administration	1	maybe	2	cost	1	access	1	vaccines	1	absolutely	1	fantastic	1	thing	1	fight	1	intriguing	1			carefulness	1	now	1	something	1	stick	1	changer	1
say	2	difficult	1	regimen	1	yet	2	nhs	1	approach	1	assurances	1	additional	1	fascinating	1	toknow	1	heard	1	irrelevant	1			change	1	rarely	1	cool	1	subcutaneous	1	game	1
chance	2	duration	1	vague	1	mysterious	2	worth	1	best	1	back	1	even	1	fearless	1	keen	1	idea	1	big	1			con	1	impossible	1	get	1	upside	1	hard	1
choices	2	emergency	1	additional	1	neutral	2	novel	1	breakthrough	1	plan	1	higher	1	first	1	try	1	info	1	came	1			cool	1	romania	1	greece	1	will	1	lot	1
commitment	2	enjoyment	1	advanced	1	heard	2	one	1	brilliant	1	best	1	piece	1	hearing	1	anxious	1	know	1	deal	1			cum	1	saviour	1	lol	1	form	1	uprotecded	1
compliance	2	erm	1	allot	1	technology	2	day	1	buttjab	1	currently	1	protected	1	time	1	medication	1	never	1	ies	1			slut	1	monogamous	1	effective	1	orevention	1	helpfull	1
cool	2	essential	1	almost	1	know	2	discipline	1	calm	1	breakthrough	1	remain	1	fun	1	routines	1	survey	1	late	1			acting	1	relationship	1	really	1	even	1	destroy	1
might	2	everything	1	appointment	1	survey	2	every	1	can‚äôt	1	brilliant	1	removing	1	functional	1	effectiveness	1	‚äôve	1	rarely	1			curious	1	broken	1	worry	1	higher	1	horrible	1
worried	2	excellent	1	binds	1	opinion	2	might	1	wait	1	bullshit	1	situations	1	changer	1	worried	1	forgetting	1	accessbile	1			efficacy	1	everyday	1	‚äôs	1	piece	1	viruses	1
difficult	2	excessive	1	handle	1	information	2	requires	1	change	1	cant	1	mainly	1	game	1	function	1	nausea	1	realky	1			efficiency	1	injections	1	eaay	1	remain	1	horrific	1
extra	2	facility	1	intolerant	1	perfect	2	routine	1	clever	1	really	1	organizational	1	genious	1	kidney	1	worries	1	questionnaire	1			metabolism	1	just	1	unfamiliar	1	removing	1	forgetful	1
facility	2	fearless	1	person	1	pointless	2	whilst	1	con	1	carefulness	1	terms	1	barriers	1	liver	1	noforgetting	1	thing	1			might	1	kinda	1	unforgivable	1	situations	1	ideal	1
fantastic	2	fidelity	1	please	1	precaurion	2	pass	1	costs	1	chance	1	anxiety	1	gives	1	manage	1	none	1	toknow	1			plus	1	legs	1	uninterested	1	allot	1	person	1
fuck	2	foolproof	1	well	1	release	2	persistence	1	covered	1	concerning	1	anxiousfree	1	infected	1	packaging	1	nauseous	1	keen	1			rates	1	med	1	unworry	1	almost	1	illusion	1
gay	2	people	1	vaccines	1	responsible	2	expense	1	curious	1	cool	1	binds	1	virus	1	planning	1	cost	1	try	1			reduce	1	meds	1	useless	1	anxiousfree	1	buttocks	1
condoms	2	frustration	1	assurances	1	scary	2	precaurion	1	dangerous	1	cum	1	handle	1	happy	1	pressure	1	nhs	1	anxious	1			scientist	1	prefer	1	vaccine	1	binds	1	else	1
taking	2	changer	1	ataraxis	1	short	2	prepared	1	doesnt	1	slut	1	intolerant	1	hard	1	lifesaving	1	worth	1	medication	1			various	1	seeing	1	practice	1	handle	1	hopeful	1
improvement	2	game	1	awesome	1	something	2	psyop	1	protect	1	acting	1	please	1	uprotecded	1	little	1	one	1	routines	1			knowprefer	1	stressful	1	weird	1	intolerant	1	inject	1
inaccessible	2	genious	1	awkward	1	sounds	2	quick	1	stds	1	efficacy	1	well	1	heaven	1	low	1	per	1	effectiveness	1			pils	1	thing	1	whore	1	person	1	scared	1
inconvenient	2	fucked	1	back	1	stable	2	release	1	emergency	1	efficiency	1	yes	1	destroy	1	chance	1	overkill	1	function	1			drug	1	trombosyis	1	zero	1	please	1	something	1
convenience	2	groundbreaking	1	plan	1	question	2	tablets	1	ensurance	1	metabolism	1	assurances	1	horrible	1	lower	1	precaurion	1	impact	1			duration	1	useless	1			well	1	immunity	1
now	2	lot	1	bareback	1	timeeffective	2	cruising	1	erm	1	plus	1	ataraxis	1	viruses	1	renal	1	predictability	1	kidney	1			erm	1	‚äôd	1			yes	1	impractical	1
can	2	uprotecded	1	best	1	tranquility	2	live	1	evolution	1	rates	1	back	1	horrific	1	toxicity	1	psyop	1	liver	1			excellent	1	‚äûdiy‚äú	1			assurances	1	inconvenient	1
use	2	heaven	1	currently	1	valuable	2	money	1	excellent	1	reduce	1	plan	1	hussle	1	mandatory	1	readiness	1	manage	1			exceptional	1	lala	1			ataraxis	1	inefficient	1
medication	2	helpful	1	bullshit	1	weird	2	saves	1	exceptional	1	scientist	1	best	1	want	1	maybe	1	reduced	1	packaging	1			excessive	1	last	1			awakening	1	insecurity	1
thing	2	huh	1	buttjab	1	doses	1	seamlessness	1	exciting	1	various	1	currently	1	ideal	1	means	1	release	1	planning	1			facility	1	resort	1			awesome	1	intensive	1
seeing	2	hussle	1	really	1	instead	1	beneficial	1	extra	1	cutting	1	breakthrough	1	illusion	1	medecine	1	research	1	pressure	1			fascinating	1	daily	1			back	1	intriguing	1
useless	2	ever‚ä¶	1	say	1	ensuring	1	shield	1	safety	1	edge	1	calm	1	buttocks	1	medicine	1	responsible	1	natural	1			fear	1	medication	1			plan	1	investment	1
fse	2	hookup	1	can‚äôt	1	feel	1	slay	1	fantastic	1	destigmatisation	1	can‚äôt	1	else	1	memorable	1	discreet	1	stressful	1			group	1	hassle	1			best	1	came	1
routine	2	men	1	wait	1	missed	1	difficult	1	fearless	1	different	1	wait	1	hopeful	1	miracle	1	safeguard	1	little	1			younger	1	planning	1			currently	1	deal	1
love	2	say	1	carefulness	1	scared	1	slightly	1	foolproof	1	disinterested	1	change	1	inject	1	modern	1	scheduled	1	low	1			fuck	1	pressure	1			breakthrough	1	ies	1
low	2	sometimes	1	choices	1	eradication	1	cool	1	group	1	knowprefer	1	clever	1	scared	1	healthcare	1	seamlessness	1	chance	1			generously	1	living	1			brilliant	1	late	1
maybe	2	week	1	commitment	1	towards	1	get	1	younger	1	pils	1	commitment	1	impractical	1	professionals	1	send	1	lower	1			genious	1	risk	1			can‚äôt	1	now	1
yet	2	alot	1	con	1	stay	1	greece	1	full	1	drug	1	compliance	1	improvement	1	seeing	1	serenity	1	renal	1			condoms	1	affects	1			wait	1	rarely	1
healthcare	2	ive	1	acting	1	mindset	1	lol	1	generously	1	duration	1	con	1	independence	1	time	1	independence	1	toxicity	1			fucked	1	missing	1			care	1	mean	1
mysterious	2	learned	1	efficacy	1	reassuring	1	effects	1	barriers	1	enjoyment	1	concerning	1	infrequent	1	nervous	1	shield	1	maybe	1			barriers	1	worried	1			carefulness	1	will	1
neutral	2	moment	1	efficiency	1	structure	1	know	1	gives	1	essential	1	costs	1	insecurity	1	neutral	1	slippery	1	means	1			gives	1	multiple	1			commitment	1	feel	1
technology	2	clinic	1	metabolism	1	must	1	measure	1	infected	1	excessive	1	covered	1	intriguing	1	appts	1	slope	1	worrying	1			infected	1	single	1			compliance	1	monogamous	1
nice	2	constantly	1	plus	1	method	1	potential	1	virus	1	excuting	1	cum	1	investment	1	forget	1	slutty	1	advance	1			virus	1	sleeping	1			curious	1	relationship	1
know	2	get	1	rates	1	painful	1	preventative	1	happy	1	extra	1	slut	1	seriously	1	get	1	solution	1	miracle	1			groundbreaking	1	liberating	1			cutting	1	seems	1
survey	2	give	1	reduce	1	posibility	1	side	1	heaven	1	extraneous	1	acting	1	will	1	heard	1	sore	1	moderate	1			hard	1	love	1			edge	1	stable	1
opinion	2	visit	1	scientist	1	becomes	1	steps	1	helpful	1	fantastic	1	efficacy	1	impossible	1	casual	1	really	1	safety	1			uprotecded	1	effort	1			destigmatisation	1	use	1
information	2	forgetful	1	various	1	diminishes	1	stop	1	helpfull	1	fascinating	1	efficiency	1	romania	1	technology	1	sounds	1	healthcare	1			helpfull	1	low	1			doesnt	1	lala	1
perfect	2	person	1	destigmatisation	1	formulation	1	worring	1	cant	1	fidelity	1	metabolism	1	saviour	1	level	1	‚äôs	1	professionals	1			destroy	1	mandatory	1			protect	1	last	1
prophylaxis	2	illusion	1	different	1	reactions	1	strength	1	destroy	1	finally	1	plus	1	though	1	next	1	spontaneity	1	seeing	1			horrible	1	advance	1			stds	1	resort	1
responsible	2	impractical	1	disinterested	1	site	1	sustainable	1	horrible	1	fine	1	rates	1	wish	1	effects	1	stability	1	time	1			viruses	1	mindful	1			enjoyment	1	annoying	1
short	2	improvement	1	knowprefer	1	stick	1	tradeoff	1	viruses	1	first	1	reduce	1	eveeyday	1	extended	1	straightforward	1	investigate	1			horrific	1	moderate	1			ensurance	1	medication	1
lol	2	inefficient	1	pils	1	subcutaneous	1	tryghed	1	horrific	1	hearing	1	scientist	1	feel	1	frequency	1	strange	1	appts	1			want	1	needles	1			erm	1	routine	1
question	2	infrequent	1	doesnt	1	though	1	healthcare	1	huh	1	time	1	various	1	monogamous	1	going	1	question	1	never	1			alot	1	innovative	1			excellent	1	multiple	1
sustainable	2	insecurity	1	protect	1	upside	1	ultimate	1	hussle	1	forgettable	1	cutting	1	relationship	1	longer	1	stupid	1	casual	1			ive	1	casual	1			excessive	1	single	1
valuable	2	intensive	1	stds	1	will	1	forma	1	alot	1	frustration	1	edge	1	helps	1	nice	1	tranquillit√©	1	level	1			learned	1	technology	1			excuting	1	sleeping	1
weird	2	intriguing	1	care	1	orevention	1	para	1	ive	1	fun	1	dangerous	1	medication	1	side	1	healthcare	1	next	1			moment	1	level	1			experimental	1	living	1
doses	1	investment	1	drug	1	duty	1	prevencion	1	learned	1	functional	1	destigmatisation	1	‚äôs	1	significant	1	ultimate	1	extended	1			clinic	1	can	1			extra	1	love	1
instead	1	helps	1	effortless	1	regimen	1	una	1	moment	1	genious	1	disinterested	1	wow	1	without	1	uncertainty	1	frequency	1			constantly	1	extended	1			fearless	1	effort	1
ensuring	1	prevent	1	ensurance	1	vague	1	vih	1	forgetful	1	condoms	1	enjoyment	1	broken	1	year	1	unforgettable	1	going	1			give	1	frequency	1			fidelity	1	low	1
impact	1	broken	1	exceptional	1	mast	1	unavailable	1	buttocks	1	fucked	1	erm	1	every	1	‚äù	1	unforgivable	1	longer	1			visit	1	longer	1			finally	1	mindful	1
missed	1	everyday	1	excuting	1	even	1	uncertainty	1	else	1	groundbreaking	1	essential	1	kinda	1	‚äúmust	1	detail	1	nice	1			immunity	1	nice	1			first	1	miracle	1
busy	1	injections	1	extraneous	1	higher	1	undetectable	1	hopeful	1	handier	1	excellent	1	legs	1	everyday	1	effects	1	significant	1			impractical	1	significant	1			hearing	1	moderate	1
someone	1	kinda	1	facility	1	piece	1	unforgivable	1	inject	1	hard	1	excessive	1	med	1	words	1	side	1	without	1			improvement	1	without	1			time	1	drugs	1
eradication	1	legs	1	fascinating	1	remain	1	risks	1	prevent	1	uprotecded	1	excuting	1	meds	1	worries	1	untried	1	year	1			infrequent	1	year	1			foolproof	1	healthcare	1
towards	1	med	1	finally	1	removing	1	untrusted	1	something	1	ever‚ä¶	1	fantastic	1	months	1	none	1	useful	1	‚äù	1			intensive	1	‚äôs	1			full	1	professionals	1
transmission	1	meds	1	first	1	situations	1	unwanted	1	immunity	1	hookup	1	fidelity	1	oral	1	normality	1	vaccine	1	‚äúmust	1			accessbile	1	‚äù	1			generously	1	seeing	1
protected	1	prefer	1	hearing	1	allot	1	vaccine	1	impractical	1	men	1	finally	1	prefer	1	country	1	vital	1	nausea	1			can	1	‚äúmust	1			genious	1	mysterious	1
stay	1	seeing	1	group	1	almost	1	forward	1	improvement	1	sometimes	1	foolproof	1	seeing	1	form	1	weird	1	everyday	1			realky	1	idea	1			condoms	1	mystery	1
mindset	1	thing	1	younger	1	mainly	1	guys	1	inaccessible	1	stop	1	group	1	taking	1	information	1	free	1	words	1			though	1	info	1			fucked	1	investigate	1
reassuring	1	trombosyis	1	forgettable	1	organizational	1	heard	1	inefficient	1	taking	1	younger	1	thing	1	opinion	1	make	1	country	1			wish	1	know	1			barriers	1	nervous	1
structure	1	useless	1	full	1	terms	1	never	1	infrequent	1	week	1	forgettable	1	trombosyis	1	needed	1	manageable	1	form	1			dont	1	survey	1			gives	1	neutral	1
must	1	‚äôd	1	functional	1	anxiety	1	poetically	1	insecurity	1	weekend	1	frustration	1	two	1	sure	1	sec	1	information	1			eveeyday	1	‚äôve	1			infected	1	considered	1
method	1	‚äûdiy‚äú	1	gay	1	anxiousfree	1	spiritualsignificance	1	intensive	1	want	1	full	1	‚äôd	1	shop	1			opinion	1			safer	1	forgetting	1			virus	1	appts	1
worrisome	1	lala	1	generously	1	binds	1	wax	1	investment	1	clinic	1	generously	1	‚äûdiy‚äú	1	stop	1			nauseous	1			mean	1	nausea	1			groundbreaking	1	get	1
posibility	1	annoying	1	barriers	1	handle	1	worryfree	1	seriously	1	constantly	1	condoms	1	lala	1	minded	1			needed	1			questionnaire	1	nonworrying	1			handier	1	anxious	1
becomes	1	function	1	gives	1	intolerant	1			make	1	give	1	fucked	1	last	1	open	1			cost	1			helps	1	condoms	1			happy	1	consciousness	1
diminishes	1	impact	1	infected	1	please	1			safer	1	visit	1	getting	1	resort	1	day	1			nhs	1			medication	1	none	1			heaven	1	fits	1
formulation	1	kidney	1	virus	1	well	1			questionnaire	1	illusion	1	groundbreaking	1	annoying	1	discipline	1			worth	1			keen	1	since	1			huh	1	lose	1
reactions	1	liver	1	handier	1	assurances	1			worried	1	improvement	1	handier	1	family	1	mean	1			shop	1			try	1	using	1			hussle	1	million	1
site	1	manage	1	happy	1	ataraxis	1			toknow	1	inaccessible	1	helpfull	1	friends	1	might	1			stop	1			annoying	1	appropriate	1			ever‚ä¶	1	spasm	1
stick	1	family	1	hard	1	awakening	1			keen	1	intriguing	1	huh	1	knowing	1	requires	1			minded	1			routines	1	situation	1			hookup	1	years	1
subcutaneous	1	friends	1	helpfull	1	awesome	1			try	1	big	1	ever‚ä¶	1	likely	1	routine	1			open	1			effectiveness	1	nauseous	1			men	1	innovative	1
upside	1	gay	1	free	1	awkward	1			broken	1	came	1	hookup	1	partner	1	take	1			day	1			function	1	easier	1			often	1	casual	1
orevention	1	knowing	1	destroy	1	back	1			every	1	deal	1	men	1	risk	1	whilst	1			discipline	1			impact	1	getting	1			say	1	technology	1
duty	1	partner	1	horrible	1	plan	1			kinda	1	ies	1	necessary	1	routine	1	overkill	1			might	1			kidney	1	information	1			sometimes	1	can	1
regimen	1	fit	1	viruses	1	bareback	1			legs	1	late	1	say	1	affects	1	pass	1			requires	1			liver	1	yet	1			week	1	extended	1
vague	1	medications	1	horrific	1	access	1			med	1	rarely	1	sometimes	1	multiple	1	persistence	1			routine	1			manage	1	novel	1			want	1	frequency	1
mast	1	pressure	1	want	1	approach	1			meds	1	accessbile	1	taking	1	single	1	dream	1			take	1			packaging	1	day	1			alot	1	longer	1
absolutely	1	natural	1	buttocks	1	currently	1			oral	1	realky	1	week	1	sleeping	1	pipe	1			whilst	1			planning	1	discipline	1			ive	1	nice	1
additional	1	changing	1	else	1	bullshit	1			prefer	1	impossible	1	alot	1	little	1	expense	1			pass	1			routine	1	might	1			learned	1	significant	1
allot	1	love	1	hopeful	1	buttjab	1			taking	1	romania	1	ive	1	luxurious	1	potential	1			persistence	1			love	1	requires	1			moment	1	without	1
almost	1	luxurious	1	inject	1	can‚äôt	1			trombosyis	1	saviour	1	just	1	mas	1	questions	1			pipe	1			chance	1	routine	1			clinic	1	year	1
mainly	1	mas	1	something	1	wait	1			two	1	wish	1	learned	1	pr√°ctica	1	redundant	1			expense	1			lower	1	whilst	1			constantly	1	‚äù	1
organizational	1	pr√°ctica	1	immunity	1	carefulness	1			‚äôd	1	eveeyday	1	moment	1	maybe	1	reformulation	1			questions	1			renal	1	overkill	1			give	1	‚äúmust	1
terms	1	maybe	1	improvement	1	clever	1			‚äûdiy‚äú	1	feel	1	clinic	1	mindful	1	tablets	1			redundant	1			toxicity	1	partial	1			visit	1	heard	1
anxiety	1	means	1	came	1	con	1			annoying	1	monogamous	1	constantly	1	misinformed	1	rememberable	1			reformulation	1			luxurious	1	persistence	1			inconvenient	1	info	1
anxiousfree	1	mindful	1	deal	1	concerning	1			family	1	relationship	1	give	1	drugs	1	revitalising	1			tablets	1			mas	1	expense	1			infrequent	1	survey	1
appointment	1	miracle	1	ies	1	cool	1			friends	1	seems	1	visit	1	mystery	1	risky	1			rememberable	1			pr√°ctica	1	pointless	1			accessbile	1	‚äôve	1
binds	1	misleading	1	late	1	costs	1			knowing	1	helps	1	forgetful	1	needles	1	save	1			responsible	1			maybe	1	potential	1			can	1	doctor	1
handle	1	moderate	1	now	1	cum	1			likely	1	wow	1	immunity	1	considered	1	generation	1			revitalising	1			yet	1	prospect	1			realky	1	lazy	1
intolerant	1	choices	1	rarely	1	slut	1			partner	1	lala	1	improvement	1	anxious	1	horrors	1			risky	1			medecine	1	psyop	1			seriously	1	pills	1
please	1	drugs	1	accessbile	1	acting	1			planning	1	last	1	indifferent	1	consciousness	1	know	1			safeguard	1			memorable	1	readiness	1			impossible	1	nonworrying	1
well	1	mysterious	1	can	1	efficacy	1			routine	1	resort	1	inefficient	1	fits	1	scientific	1			save	1			miracle	1	redundant	1			romania	1	condoms	1
vaccines	1	mystery	1	realky	1	efficiency	1			affects	1	routines	1	intensive	1	lose	1	shame	1			send	1			misinformed	1	release	1			saviour	1	using	1
assurances	1	investigate	1	seriously	1	metabolism	1			natural	1	effectiveness	1	irrelevant	1	million	1	short	1			sexual	1			modern	1	rememberable	1			use	1	normal	1
ataraxis	1	nervous	1	will	1	might	1			multiple	1	function	1	came	1	spasm	1	slay	1			shame	1			drugs	1	risky	1			wish	1	appropriate	1
awakening	1	neutral	1	impossible	1	plus	1			single	1	impact	1	deal	1	years	1	difficult	1			shield	1			mysterious	1	safeguard	1			dont	1	situation	1
awesome	1	considered	1	romania	1	rates	1			sleeping	1	kidney	1	ies	1	innovative	1	slightly	1			short	1			appts	1	sage	1			eveeyday	1	bad	1
awkward	1	casual	1	saviour	1	reduce	1			love	1	liver	1	late	1	different	1	something	1			difficult	1			consciousness	1	money	1			questionnaire	1	form	1
back	1	technology	1	though	1	scientist	1			chance	1	manage	1	rarely	1	nice	1	lol	1			slightly	1			fits	1	saves	1			helps	1	information	1
plan	1	can	1	wish	1	various	1			lower	1	fit	1	accessbile	1	nnnnnn	1	sounds	1			solution	1			injections	1	sexual	1			medication	1	nauseous	1
bareback	1	extended	1	eveeyday	1	cutting	1			renal	1	medications	1	realky	1	heartburn	1	survey	1			something	1			lose	1	shame	1			toknow	1	carefully	1
access	1	frequency	1	monogamous	1	edge	1			toxicity	1	convenience	1	questionnaire	1	doctor	1	tranquility	1			ass	1			million	1	shield	1			wow	1	necessary	1
approach	1	going	1	relationship	1	destigmatisation	1			luxurious	1	packaging	1	thing	1	lazy	1	trust	1			lol	1			spasm	1	space	1			keen	1	things	1
currently	1	longer	1	questionnaire	1	difficult	1			maybe	1	planning	1	toknow	1	opinion	1	uncomfortable	1			sounds	1			years	1	stability	1			try	1	needed	1
bullshit	1	significant	1	thing	1	disinterested	1			memorable	1	pressure	1	keen	1	nonanxious	1	unconcerned	1			spontaneity	1			technology	1	strange	1			broken	1	infection	1
buttjab	1	year	1	toknow	1	knowprefer	1			mindful	1	missing	1	try	1	nonworrying	1	unconvincing	1			stability	1			aids	1	stupid	1			injections	1	injectable	1
can‚äôt	1	‚äù	1	wow	1	pils	1			miracle	1	little	1	anxious	1	condoms	1	risks	1			straightforward	1			fight	1	world	1			kinda	1	occasional	1
wait	1	‚äúmust	1	keen	1	drug	1			misinformed	1	love	1	medication	1	since	1	unnecessary	1			strange	1			next	1	theoretical	1			legs	1	offputting	1
carefulness	1	heartburn	1	try	1	duration	1			misleading	1	effort	1	routines	1	using	1	unreliable	1			survey	1			step	1	tradeoff	1			med	1	minded	1
clever	1	heard	1	last	1	emergency	1			drugs	1	risk	1	effectiveness	1	normal	1	unsafe	1			tranquility	1			everyday	1	tranquillit√©	1			meds	1	open	1
con	1	info	1	resort	1	enjoyment	1			healthcare	1	mandatory	1	function	1	appropriate	1	untroubled	1			tranquillit√©	1			heartburn	1	trust	1			prefer	1	ouch	1
concerning	1	‚äôve	1	routines	1	ensurance	1			professionals	1	mas	1	kidney	1	situation	1	untrusted	1			trust	1			opinion	1	tryghed	1			seeing	1	partial	1
costs	1	nausea	1	effectiveness	1	erm	1			mysterious	1	pr√°ctica	1	liver	1	bad	1	forward	1			uncomfortable	1			noforgetting	1	healthcare	1			trombosyis	1	pass	1
cum	1	stress	1	packaging	1	excellent	1			necessary	1	maybe	1	manage	1	usage	1					unconcerned	1			nonanxious	1	ultimate	1			useless	1	expense	1
slut	1	worries	1	affects	1	excessive	1			often	1	yet	1	fit	1	potentially	1					unconvincing	1			normality	1	unavailable	1			‚äôd	1	precaurion	1
acting	1	dont	1	side	1	excuting	1			nervous	1	medecine	1	medications	1	carefully	1					risks	1			bad	1	uncomplicated	1			‚äûdiy‚äú	1	prospect	1
efficacy	1	using	1	missing	1	worries	1			neutral	1	advance	1	packaging	1	things	1					unsafe	1			needed	1	undetectable	1			anxious	1	psyop	1
efficiency	1	form	1	multiple	1	extraneous	1			considered	1	moderate	1	pressure	1	enough	1					detail	1			cost	1	unreliable	1			routines	1	quick	1
metabolism	1	information	1	people	1	fascinating	1			casual	1	mysterious	1	natural	1	information	1					untried	1			nhs	1	unsafe	1			effectiveness	1	reassurance	1
plus	1	opinion	1	single	1	fearless	1			nice	1	mystery	1	stressful	1	infection	1					untroubled	1			worth	1	unsure	1			function	1	relax	1
rates	1	carefully	1	sleeping	1	fidelity	1			nnnnnn	1	investigate	1	missing	1	injectable	1					untrusted	1			infection	1	unwanted	1			kidney	1	release	1
reduce	1	things	1	love	1	finally	1			words	1	neutral	1	changing	1	occasional	1					valuable	1			injectable	1	vaccine	1			liver	1	tablets	1
scientist	1	offputting	1	effort	1	fine	1			condoms	1	appts	1	effort	1	offputting	1					manageable	1			occasional	1	valuable	1			manage	1	scheduled	1
various	1	minded	1	chance	1	foolproof	1			using	1	consciousness	1	chance	1	one	1					sec	1			per	1	bone	1			family	1	severe	1
cutting	1	open	1	lower	1	group	1			normality	1	fits	1	lower	1	ouch	1									minded	1	confusing	1			friends	1	shame	1
edge	1	ouch	1	renal	1	younger	1			appropriate	1	injections	1	renal	1	overkill	1									open	1	density	1			knowing	1	shield	1
destigmatisation	1	partial	1	toxicity	1	people	1			situation	1	lose	1	toxicity	1	partial	1									ouch	1	mineral	1			partner	1	term	1
disinterested	1	persistence	1	mandatory	1	forgettable	1			usage	1	million	1	mandatory	1	pointless	1									pass	1	vital	1			fit	1	vaccinations	1
knowprefer	1	expense	1	maybe	1	frustration	1			nauseous	1	spasm	1	maybe	1	exposure	1									perfect	1	angst	1			medications	1	slightly	1
pils	1	precaurion	1	medecine	1	full	1			needed	1	years	1	lot	1	pre	1									pipe	1	van	1			packaging	1	slippery	1
doesnt	1	predictability	1	advance	1	functional	1			cost	1	innovative	1	medecine	1	prophylaxis	1									pointless	1	vrijheid	1			pressure	1	slope	1
protect	1	promising	1	memorable	1	genious	1			nhs	1	level	1	advance	1	prepared	1									predictability	1	fuck	1			living	1	sore	1
stds	1	questions	1	misinformed	1	fucked	1			worth	1	aids	1	memorable	1	profilaxis	1									prepared	1	guys	1			affects	1	measure	1
drug	1	reformulation	1	modern	1	groundbreaking	1			yet	1	fight	1	miracle	1	promising	1									profilaxis	1	poetically	1			natural	1	preventative	1
duration	1	risky	1	professionals	1	handier	1			offputting	1	extended	1	misleading	1	prospect	1									quick	1	spiritualsignificance	1			missing	1	strange	1
emergency	1	anal	1	seeing	1	happy	1			shop	1	frequency	1	moderate	1	quick	1									reduced	1	wax	1			love	1	strength	1
enjoyment	1	fun	1	mysterious	1	hard	1			minded	1	longer	1	safety	1	responsible	1									stress	1	worryfree	1			low	1	suspicious	1
ensurance	1	live	1	neutral	1	uprotecded	1			open	1	nice	1	professionals	1	anal	1									reformulation	1	change	1			lower	1	sustainable	1
erm	1	quality	1	appts	1	heaven	1			ouch	1	significant	1	seeing	1	cruising	1									tablets	1	others	1			renal	1	timeeffective	1
excellent	1	relaxed	1	forget	1	helpfull	1			pass	1	year	1	investigate	1	live	1									research	1	partners	1			toxicity	1	eaay	1
exceptional	1	sage	1	consciousness	1	cant	1			prepared	1	‚äù	1	nervous	1	quality	1									revitalising	1					luxurious	1	tradeoff	1
excessive	1	scheduled	1	fits	1	destroy	1			questions	1	‚äúmust	1	appts	1	relaxed	1									risky	1					mandatory	1	uncomfortable	1
excuting	1	generation	1	lose	1	horrible	1			quick	1	everyday	1	casual	1	sage	1									anal	1					mas	1	uncomplicated	1
extraneous	1	horrors	1	million	1	viruses	1			tablets	1	heartburn	1	level	1	money	1									quality	1					pr√°ctica	1	unconcerned	1
fascinating	1	scientific	1	spasm	1	horrific	1			revitalising	1	heard	1	aids	1	saves	1									relaxed	1					medecine	1	unconvincing	1
fearless	1	beneficial	1	years	1	hussle	1			risky	1	info	1	fight	1	beneficial	1									scheduled	1					advance	1	unfamiliar	1
fidelity	1	seems	1	innovative	1	ever‚ä¶	1			anal	1	know	1	extended	1	seguridad	1									generation	1					memorable	1	unforgettable	1
finally	1	now	1	technology	1	hookup	1			cruising	1	‚äôve	1	frequency	1	severe	1									horrors	1					misinformed	1	uninterested	1
first	1	send	1	level	1	men	1			live	1	doctor	1	going	1	sexualfreedom	1									scientific	1					misleading	1	risks	1
hearing	1	serenity	1	aids	1	say	1			quality	1	lazy	1	longer	1	short	1									seamlessness	1					mysterious	1	unsafe	1
foolproof	1	shame	1	fight	1	sometimes	1			relaxed	1	forgetting	1	nice	1	term	1									seguridad	1					neutral	1	flings	1
group	1	slutty	1	step	1	take	1			saves	1	nausea	1	significant	1	vaccinations	1									now	1					technology	1	life	1
younger	1	sore	1	nnnnnn	1	week	1			scary	1	noforgetting	1	year	1	smart	1									send	1					level	1	lots	1
people	1	really	1	doctor	1	clinic	1			generation	1	nonanxious	1	‚äù	1	get	1									serenity	1					aids	1	unstable	1
forgettable	1	measure	1	lazy	1	constantly	1			horrors	1	nonworrying	1	‚äúmust	1	greece	1									severe	1					fight	1	behaviours	1
frustration	1	preventative	1	forgetting	1	give	1			scientific	1	normal	1	idea	1	lol	1									sexualfreedom	1					step	1	untried	1
full	1	stable	1	opinion	1	visit	1			seamlessness	1	country	1	info	1	know	1									short	1					nice	1	untrusted	1
functional	1	worring	1	words	1	forgetful	1			beneficial	1	bad	1	‚äôve	1	measure	1									slay	1					nnnnnn	1	unwanted	1
generously	1	straightforward	1	noforgetting	1	illusion	1			shame	1	enough	1	nausea	1	preventative	1									slightly	1					heartburn	1	noncondom	1
genious	1	stupid	1	nonanxious	1	improvement	1			short	1	carefully	1	everyday	1	space	1									slippery	1					nausea	1	useless	1
fucked	1	sustainable	1	nonworrying	1	inefficient	1			vaccinations	1	things	1	words	1	steps	1									slope	1					words	1	advanced	1
barriers	1	theoretical	1	none	1	infrequent	1			slay	1	infection	1	noforgetting	1	stop	1									slutty	1					noforgetting	1	bone	1
gives	1	tranquility	1	normal	1	insecurity	1			slightly	1	injectable	1	normality	1	worring	1									smart	1					nonanxious	1	confusing	1
infected	1	tryghed	1	normality	1	intensive	1			slippery	1	occasional	1	country	1	strength	1									solution	1					normality	1	density	1
virus	1	unavailable	1	appropriate	1	came	1			slope	1	per	1	information	1	suspicious	1									something	1					country	1	mineral	1
groundbreaking	1	uncomplicated	1	situation	1	deal	1			slutty	1	day	1	opinion	1	world	1									sore	1					usage	1	question	1
handier	1	unfamiliar	1	country	1	ies	1			smart	1	discipline	1	nauseous	1	theoretical	1									ass	1					cost	1	forward	1
happy	1	unforgettable	1	bad	1	late	1			sore	1	requires	1	needed	1	eaay	1									lol	1					nhs	1	practice	1
hard	1	unreliable	1	usage	1	rarely	1			cool	1	routine	1	cost	1	tradeoff	1									measure	1					worth	1	whore	1
uprotecded	1	unsafe	1	nauseous	1	accessbile	1			get	1	whilst	1	nhs	1	tryghed	1									preventative	1					enough	1	worryfree	1
heaven	1	flings	1	potentially	1	realky	1			greece	1	partial	1	worth	1	forma	1									spontaneity	1					information	1	others	1
helpfull	1	lots	1	needed	1	seriously	1			lol	1	persistence	1	per	1	para	1									stable	1					per	1	partners	1
destroy	1	unstable	1	cost	1	impossible	1			really	1	dream	1	shop	1	prevencion	1									steps	1					shop	1	zero	1
horrible	1	behaviours	1	nhs	1	romania	1			effects	1	pipe	1	minded	1	una	1									stop	1					day	1
viruses	1	detail	1	worth	1	saviour	1			measure	1	expense	1	open	1	vih	1									worring	1					discipline	1
horrific	1	untried	1	enough	1	use	1			potential	1	pointless	1	day	1	unavailable	1									straightforward	1					might	1
huh	1	untroubled	1	information	1	questionnaire	1			preventative	1	exposure	1	discipline	1	uncomplicated	1									strength	1					requires	1
hussle	1	untrusted	1	infection	1	helps	1			stability	1	pre	1	requires	1	undetectable	1									suspicious	1					routine	1
ever‚ä¶	1	unworry	1	injectable	1	wow	1			stable	1	prophylaxis	1	routine	1	unfamiliar	1									survey	1					whilst	1
hookup	1	noncondom	1	occasional	1	broken	1			steps	1	predictability	1	whilst	1	uninterested	1									forma	1					persistence	1
men	1	valuable	1	per	1	kinda	1			worring	1	profilaxis	1	pass	1	flings	1									para	1					pipe	1
sometimes	1	bone	1	shop	1	legs	1			straightforward	1	prospect	1	persistence	1	lots	1									prevencion	1					exposure	1
week	1	confusing	1	stop	1	med	1			strength	1	psyop	1	pipe	1	unstable	1									una	1					pre	1
weekend	1	density	1	day	1	meds	1			timeeffective	1	readiness	1	expense	1	behaviours	1									vih	1					prophylaxis	1
want	1	mineral	1	discipline	1	prefer	1			eaay	1	reduced	1	predictability	1	unwanted	1									uncomfortable	1					predictability	1
alot	1	vital	1	every	1	thing	1			tradeoff	1	redundant	1	psyop	1	unworried	1									unconcerned	1					prepared	1
ive	1	forward	1	requires	1	trombosyis	1			tranquillit√©	1	reformulation	1	questions	1	unworry	1									unconvincing	1					profilaxis	1
learned	1	weird	1	whilst	1	‚äôd	1			uncomfortable	1	release	1	readiness	1	noncondom	1									unforgettable	1					readiness	1
moment	1	others	1	pass	1	‚äûdiy‚äú	1			unfamiliar	1	rememberable	1	reduced	1	advanced	1									risks	1					reduced	1
clinic	1	partners	1	pipe	1	lala	1			unforgivable	1	research	1	redundant	1	bone	1									unreliable	1					redundant	1
constantly	1	zero	1	potential	1	annoying	1			uninterested	1	safeguard	1	reformulation	1	confusing	1									flings	1					reformulation	1
give	1	üòúüòâ	1	exposure	1	routines	1			unsafe	1	sage	1	tablets	1	density	1									lots	1					rememberable	1
visit	1			pre	1	effectiveness	1			flings	1	save	1	rememberable	1	mineral	1									unstable	1					research	1
forgetful	1			prophylaxis	1	function	1			lots	1	scheduled	1	research	1	question	1									behaviours	1					revitalising	1
illusion	1			prepared	1	kidney	1			unstable	1	seguridad	1	responsible	1	angst	1									detail	1					risky	1
buttocks	1			profilaxis	1	liver	1			untried	1	send	1	revitalising	1	van	1									untried	1					anal	1
else	1			prospect	1	manage	1			untrusted	1	serenity	1	risky	1	vrijheid	1									untroubled	1					cruising	1
hopeful	1			psyop	1	family	1			unwanted	1	severe	1	safeguard	1	practice	1									untrusted	1					live	1
inject	1			quick	1	friends	1			unworried	1	sexualfreedom	1	save	1	weird	1									unworried	1					quality	1
immunity	1			readiness	1	knowing	1			unworry	1	shield	1	scheduled	1	guys	1									noncondom	1					relaxed	1
impractical	1			reduced	1	partner	1			noncondom	1	short	1	generation	1	heard	1									valuable	1					safeguard	1
inefficient	1			release	1	packaging	1			valuable	1	lol	1	horrors	1	poetically	1									forward	1					sage	1
infrequent	1			tablets	1	planning	1			bone	1	sounds	1	scientific	1	spiritualsignificance	1									weird	1					save	1
insecurity	1			rememberable	1	pressure	1			confusing	1	space	1	seamlessness	1	wax	1									worryfree	1					money	1
intensive	1			research	1	living	1			density	1	spontaneity	1	send	1	whore	1									manageable	1					saves	1
investment	1			revitalising	1	routine	1			mineral	1	strange	1	serenity	1	change	1									sec	1					generation	1
came	1			cruising	1	affects	1			question	1	question	1	shame	1	others	1									üòúüòâ	1					horrors	1
deal	1			safeguard	1	natural	1			angst	1	stupid	1	shield	1	partners	1															know	1
ies	1			save	1	missing	1			van	1	suspicious	1	short	1	zero	1															scientific	1
late	1			saves	1	love	1			vrijheid	1	theoretical	1	slay	1	üòúüòâ	1															seamlessness	1
rarely	1			seamlessness	1	effort	1			forward	1	trust	1	slightly	1																	beneficial	1
accessbile	1			seguridad	1	low	1			weird	1	tryghed	1	slippery	1																	seguridad	1
realky	1			severe	1	lower	1			going	1	healthcare	1	slope	1																	now	1
seriously	1			sexualfreedom	1	renal	1			guys	1	ultimate	1	slutty	1																	send	1
impossible	1			shield	1	toxicity	1			poetically	1	forma	1	solution	1																	serenity	1
romania	1			vaccinations	1	luxurious	1			spiritualsignificance	1	para	1	something	1																	sexualfreedom	1
saviour	1			slay	1	mandatory	1			wax	1	prevencion	1	sore	1																	slay	1
wish	1			difficult	1	mas	1			whore	1	una	1	lol	1																	slutty	1
eveeyday	1			slightly	1	pr√°ctica	1			worryfree	1	vih	1	really	1																	smart	1
monogamous	1			slippery	1	medecine	1			zero	1	unavailable	1	spontaneity	1																	greece	1
relationship	1			slope	1	advance	1					uncomplicated	1	stability	1																	ass	1
questionnaire	1			smart	1	memorable	1					unconcerned	1	straightforward	1																	space	1
helps	1			cool	1	mindful	1					unconvincing	1	strange	1																	spontaneity	1
toknow	1			greece	1	miracle	1					undetectable	1	question	1																	steps	1
wow	1			ass	1	misleading	1					risks	1	stupid	1																	worring	1
keen	1			space	1	moderate	1					unreliable	1	tranquility	1																	straightforward	1
try	1			spontaneity	1	drugs	1					behaviours	1	tranquillit√©	1																	question	1
broken	1			steps	1	healthcare	1					detail	1	trust	1																	stupid	1
kinda	1			strange	1	professionals	1					untroubled	1	ultimate	1																	sustainable	1
legs	1			strength	1	mystery	1					valuable	1	uncomfortable	1																	theoretical	1
med	1			suspicious	1	investigate	1					vital	1	unconcerned	1																	survey	1
meds	1			sustainable	1	nervous	1					practice	1	unconvincing	1																	tranquillit√©	1
prefer	1			timeeffective	1	considered	1					weird	1	unforgivable	1																	trust	1
trombosyis	1			eaay	1	appts	1					change	1	risks	1																	tryghed	1
‚äôd	1			tradeoff	1	anxious	1					others	1	unreliable	1																	healthcare	1
‚äûdiy‚äú	1			tranquillit√©	1	consciousness	1					partners	1	unsafe	1																	ultimate	1
lala	1			trust	1	fits	1					manageable	1	detail	1																	forma	1
last	1			ultimate	1	lose	1					sec	1	untried	1																	para	1
resort	1			forma	1	million	1					üòúüòâ	1	untroubled	1																	prevencion	1
annoying	1			para	1	spasm	1							untrusted	1																	una	1
routines	1			prevencion	1	years	1							vital	1																	vih	1
family	1			una	1	innovative	1							forward	1																	unavailable	1
friends	1			vih	1	casual	1							weird	1																	undecided	1
knowing	1			uncomfortable	1	aids	1							manageable	1																	undetectable	1
partner	1			unconcerned	1	fight	1							sec	1																	unforgivable	1
riskfree	1			unconvincing	1	extended	1																									unreliable	1
living	1			undetectable	1	frequency	1																									detail	1
effort	1			unforgivable	1	going	1																									untroubled	1
risk	1			uninterested	1	longer	1																									unworried	1
lower	1			risks	1	nice	1																									unworry	1
renal	1			unwanted	1	significant	1																									vital	1
toxicity	1			unworried	1	year	1																									angst	1
luxurious	1			useless	1	‚äù	1																									van	1
mandatory	1			valuable	1	‚äúmust	1																									vrijheid	1
mas	1			angst	1	nnnnnn	1																									fuck	1
pr√°ctica	1			van	1	heartburn	1																									going	1
relevance	1			vrijheid	1	info	1																									guys	1
medecine	1			practice	1	‚äôve	1																									poetically	1
advance	1			weird	1	doctor	1																									spiritualsignificance	1
memorable	1			guys	1	lazy	1																									wax	1
mindful	1			poetically	1	nausea	1																									manageable	1
miracle	1			spiritualsignificance	1	words	1																									sec	1
misinformed	1			wax	1	noforgetting	1																									üòúüòâ	1
misleading	1			whore	1	nonanxious	1
moderate	1			manageable	1	dont	1
drugs	1			sec	1	using	1
professionals	1					normal	1
mystery	1					normality	1
investigate	1					country	1
nervous	1					usage	1
considered	1					nauseous	1
appts	1					carefully	1
anxious	1					things	1
consciousness	1					infection	1
fits	1					injectable	1
lose	1					occasional	1
million	1					offputting	1
spasm	1					per	1
years	1					shop	1
innovative	1					minded	1
casual	1					open	1
level	1					ouch	1
aids	1					partial	1
fight	1					pipe	1
extended	1					exposure	1
frequency	1					pre	1
longer	1					prophylaxis	1
significant	1					predictability	1
year	1					profilaxis	1
‚äù	1					prospect	1
‚äúmust	1					questions	1
nnnnnn	1					readiness	1
heartburn	1					reduced	1
info	1					reformulation	1
‚äôve	1					rememberable	1
doctor	1					research	1
lazy	1					revitalising	1
forgetting	1					anal	1
nausea	1					quality	1
words	1					relaxed	1
noforgetting	1					safeguard	1
nonanxious	1					sage	1
nonworrying	1					save	1
using	1					scheduled	1
normal	1					generation	1
normality	1					horrors	1
appropriate	1					scientific	1
situation	1					seguridad	1
country	1					send	1
bad	1					serenity	1
usage	1					severe	1
nauseous	1					sexualfreedom	1
carefully	1					shame	1
things	1					vaccinations	1
needed	1					slippery	1
cost	1					slope	1
nhs	1					slutty	1
worth	1					smart	1
infection	1					sore	1
injectable	1					lol	1
occasional	1					really	1
offputting	1					space	1
per	1					spontaneity	1
shop	1					straightforward	1
minded	1					strange	1
open	1					stupid	1
day	1					suspicious	1
discipline	1					sustainable	1
requires	1					theoretical	1
whilst	1					eaay	1
ouch	1					tranquillit√©	1
partial	1					trust	1
pass	1					uncomfortable	1
persistence	1					uncomplicated	1
pipe	1					unconcerned	1
expense	1					unconvincing	1
exposure	1					unfamiliar	1
pre	1					uninterested	1
predictability	1					unsafe	1
prepared	1					flings	1
prospect	1					lots	1
psyop	1					unstable	1
quick	1					behaviours	1
readiness	1					detail	1
reformulation	1					untried	1
tablets	1					untroubled	1
rememberable	1					unworried	1
research	1					unworry	1
revitalising	1					noncondom	1
anal	1					bone	1
cruising	1					confusing	1
live	1					density	1
quality	1					mineral	1
relaxed	1					vital	1
safeguard	1					angst	1
saves	1					van	1
schedule	1					vrijheid	1
seamlessness	1					practice	1
beneficial	1					whore	1
seguridad	1					others	1
send	1					partners	1
serenity	1					manageable	1
severe	1					sec	1
sexualfreedom	1					zero	1
shame	1					üòúüòâ	1
shield	1
vaccinations	1
slay	1
slightly	1
slippery	1
slope	1
slutty	1
smart	1
sore	1
greece	1
measure	1
preventative	1
space	1
spontaneity	1
steps	1
worring	1
straightforward	1
strange	1
strength	1
stupid	1
suspicious	1
theoretical	1
eaay	1
tradeoff	1
tranquillit√©	1
trust	1
tryghed	1
ultimate	1
forma	1
para	1
prevencion	1
una	1
vih	1
unavailable	1
uncomfortable	1
uncomplicated	1
unconcerned	1
unconvincing	1
undetectable	1
unfamiliar	1
unforgivable	1
uninterested	1
risks	1
unsafe	1
flings	1
lots	1
unstable	1
behaviours	1
detail	1
untried	1
untroubled	1
untrusted	1
unwanted	1
unworried	1
unworry	1
noncondom	1
bone	1
confusing	1
density	1
mineral	1
vital	1
angst	1
van	1
vrijheid	1
forward	1
practice	1
guys	1
poetically	1
spiritualsignificance	1
wax	1
whore	1
others	1
partners	1
manageable	1
sec	1
zero	1
üòúüòâ	1
